# Supplementary material for: PARP1 expression in soft tissue sarcomas is a poor‐prognosis factor and a new potential therapeutic target
Source: Mol Oncol. 2019 Jun 7;13(7):1577–88. doi: 10.1002/1878-0261.12522 (PMC6599836; doi:10.1002/1878-0261.12522)
Supplement: Supplementary file 3 — Table S1. List of soft tissue sarcoma data sets included. [file MOL2-13-1577-s003.xlsx]

## Sheet: Table S1
Supplementary Table 1 : List of soft tissue sarcoma data sets included
Reference	Source of data	Technological platform	N° of probe sets/genes	All samples	STS primary tumor samples with PARP1 expression available included in the present analysis	STS primary tumor samples included in the present MFS analysis	STS relapses with PARP1 expression available included in the present analysis
Baird K et al., Cancer Res 2005	GEO database, GSE2553	Homemade, spotted DNA/cDNA	12K	181	146	0	0
Barretina J et al., Nat Genet 2010	GEO database, GSE21124	Affymetrix, array U133 A	22K	158	126	0	0
Beck A et al., Oncogene 2010	GEO database, GSE17555	Stanford, spotted DNA/cDNA	24K	51	22	0	25
Chibon F et al., Nat. Med. 2010	GEO database, GSE21050	Affymetrix, array U133 Plus 2.0	54K	310	310	289	0
Detwiller K et al., Cancer Res 2005	GEO database, GSE2719	Affymetrix, array U133 A	22K	54	37	0	0
Gibault L et al., J Pathol 2011	GEO database, GSE23980	Affymetrix, array U133 Plus 2.0	54K	171	140	0	0
Gobble R et al., Cancer Res 2011	GEO database, GSE30929	Affymetrix, array U133 A	22K	140	34	140	0
Hadju M et al., J Pathol 2010	http://cbio.mskcc.org/public/SFT/	Affymetrix, array U133 Plus 2.0	54K	56	30	0	0
Henderson S et al., Genome Biology 2005	Array Express database, E-MEXP-353	Affymetrix, array U133 A	22K	96	42	0	0
Nakayama R et al., Modern Pathol 2007	GEO database, GSE6481	Affymetrix, array U133 A	22K	105	99	0	3
Nielsen TO et al., Lancet 2002	GEO database, GSE3443	Stanford, spotted DNA/cDNA	24K	46	12	0	0
Renner M et al., Genome Biol 2013	GEO database, GSE52392	Illumina, array Human HT-12 V3.0	48K	94	79	0	0
Skubitz et al, Cancer 2012	Masonic Cancer Center	Homemade, spotted DNA/cDNA	16K	73	71	68	0
TCGA, Cell 2017	TCGA portal, https://tcga-data.nci.nih.gov	Illumina, RNA sequencing V2	25K	265	224	181	4
West R et al., PLoS Biology 2005	http://microarray-pubs.stanford.edu/tma-portal/DTF_SFTbreast	Stanford, spotted DNA/cDNA	24K	57	29	0	0
Ylipää A et al., Cancer 2011	http://www3.mdanderson.org/~genomics/sarcoma_data_matrix_for_supplemental.zip	Agilent, array 44K G4112A (012391)	44K	68	31	0	0
total					1.432	678	32
