# Supplementary material for: PARP1 expression in soft tissue sarcomas is a poor‐prognosis factor and a new potential therapeutic target
Source: Mol Oncol. 2019 Jun 7;13(7):1577–88. doi: 10.1002/1878-0261.12522 (PMC6599836; doi:10.1002/1878-0261.12522)
Supplement: Supplementary file 4 — Table S2. List of 530 genes differentially expressed between the ‘PARP1‐high’ and ‘PARP1‐low’ sample classes. [file MOL2-13-1577-s004.xlsx]

## Sheet: Table S2
Supplementary Table 2: List of 530 genes differentially expressed between the "PARP1-high" and "PARP1-low" sample classes.
PID	Gene.Symbol	Entrez Gene ID	PARP1 low (average, log2)	PARP1 high (average, log2)	PARP1 high vs. low (log2-ratio)	t	p-value	q-value	Expression status
PARP1|142	PARP1	142	11.1604	11.9855	0.825128	16.6317	5.14103e-41	4.16841e-37	up PARP1 high vs. low
CENPF|1063	CENPF	1063	9.72958	10.8913	1.16177	6.99401	3.03215e-11	8.19501e-08	up PARP1 high vs. low
FLVCR1|28982	FLVCR1	28982	5.31395	6.08141	0.767463	6.83095	7.82394e-11	1.58594e-07	up PARP1 high vs. low
INTS7|25896	INTS7	25896	8.51395	9.10409	0.590138	6.60334	2.87021e-10	3.32457e-07	up PARP1 high vs. low
NCAPD3|23310	NCAPD3	23310	8.71684	9.38188	0.66504	6.26366	1.89478e-09	1.53631e-06	up PARP1 high vs. low
CLSPN|63967	CLSPN	63967	6.57692	7.88479	1.30787	6.23976	2.15855e-09	1.59107e-06	up PARP1 high vs. low
KIF14|9928	KIF14	9928	6.80479	7.95364	1.14885	6.11579	4.22167e-09	2.85249e-06	up PARP1 high vs. low
DTL|51514	DTL	51514	8.30187	9.20029	0.89842	6.06861	5.43665e-09	3.14864e-06	up PARP1 high vs. low
HELLS|3070	HELLS	3070	6.4818	7.26109	0.779288	6.05079	5.97962e-09	3.23223e-06	up PARP1 high vs. low
CDCA7|83879	CDCA7	83879	7.33677	8.40206	1.06529	6.00911	7.46502e-09	3.56043e-06	up PARP1 high vs. low
ZWINT|11130	ZWINT	11130	8.74706	9.5097	0.762643	5.90421	1.29899e-08	4.88243e-06	up PARP1 high vs. low
KIAA1524|57650	KIAA1524	57650	7.22843	7.97932	0.750897	5.9021	1.31344e-08	4.88243e-06	up PARP1 high vs. low
DNA2|1763	DNA2	1763	5.76413	6.50243	0.738302	5.89607	1.35561e-08	4.88243e-06	up PARP1 high vs. low
CKAP2|26586	CKAP2	26586	9.20546	9.88765	0.682187	5.89279	1.37917e-08	4.88243e-06	up PARP1 high vs. low
WDHD1|11169	WDHD1	11169	7.68789	8.45522	0.767335	5.89198	1.38498e-08	4.88243e-06	up PARP1 high vs. low
CDC7|8317	CDC7	8317	7.69015	8.35778	0.667626	5.86571	1.58911e-08	5.13881e-06	up PARP1 high vs. low
RFC3|5983	RFC3	5983	7.8752	8.51515	0.639952	5.85876	1.64784e-08	5.13881e-06	up PARP1 high vs. low
BUB1|699	BUB1	699	8.40976	9.40257	0.992813	5.81539	2.06546e-08	6.20258e-06	up PARP1 high vs. low
MCM4|4173	MCM4	4173	10.1756	10.9714	0.79583	5.78169	2.45979e-08	7.09419e-06	up PARP1 high vs. low
MCM2|4171	MCM2	4171	10.2929	11.0268	0.733838	5.76913	2.62485e-08	7.09419e-06	up PARP1 high vs. low
LIN9|286826	LIN9	286826	6.81288	7.48722	0.674335	5.7622	2.72035e-08	7.11514e-06	up PARP1 high vs. low
LMNB1|4001	LMNB1	4001	9.59288	10.376	0.783166	5.71888	3.40006e-08	7.71321e-06	up PARP1 high vs. low
POLQ|10721	POLQ	10721	6.47109	7.38699	0.915902	5.7015	3.71722e-08	7.9315e-06	up PARP1 high vs. low
EXO1|9156	EXO1	9156	6.85511	7.75504	0.899923	5.66663	4.44264e-08	8.66369e-06	up PARP1 high vs. low
CASC5|57082	CASC5	57082	6.48048	7.87677	1.39629	5.66169	4.55609e-08	8.66369e-06	up PARP1 high vs. low
MAP3K9|4293	MAP3K9	4293	3.42771	4.61881	1.1911	5.60387	6.11193e-08	1.03242e-05	up PARP1 high vs. low
SKP2|6502	SKP2	6502	6.77997	7.48432	0.704349	5.5728	7.15097e-08	1.18328e-05	up PARP1 high vs. low
ATAD2|29028	ATAD2	29028	9.50527	10.3482	0.842925	5.54155	8.36891e-08	1.31071e-05	up PARP1 high vs. low
ATAD5|79915	ATAD5	79915	5.9081	6.70087	0.792775	5.54067	8.40603e-08	1.31071e-05	up PARP1 high vs. low
FANCD2|2177	FANCD2	2177	7.74617	8.47427	0.728094	5.50048	1.02812e-07	1.54373e-05	up PARP1 high vs. low
C1orf58|148362	C1orf58	148362	6.81567	7.50694	0.691273	5.44537	1.35271e-07	1.93292e-05	up PARP1 high vs. low
E2F8|79733	E2F8	79733	5.7895	6.86776	1.07827	5.44025	1.3875e-07	1.93292e-05	up PARP1 high vs. low
DHFR|1719	DHFR	1719	8.1267	8.7945	0.667796	5.43955	1.39238e-07	1.93292e-05	up PARP1 high vs. low
NEK2|4751	NEK2	4751	7.13844	8.10388	0.965441	5.43688	1.41091e-07	1.93292e-05	up PARP1 high vs. low
STIL|6491	STIL	6491	7.4719	8.23907	0.767175	5.4348	1.42553e-07	1.93292e-05	up PARP1 high vs. low
BUB1B|701	BUB1B	701	8.11719	9.07158	0.95439	5.38948	1.78323e-07	2.22441e-05	up PARP1 high vs. low
RAD54B|25788	RAD54B	25788	6.01217	6.68685	0.674676	5.35834	2.07813e-07	2.51489e-05	up PARP1 high vs. low
WDR76|79968	WDR76	79968	7.98988	8.8194	0.829521	5.3442	2.2273e-07	2.62656e-05	up PARP1 high vs. low
CENPI|2491	CENPI	2491	5.28309	6.26692	0.983828	5.31915	2.51731e-07	2.91581e-05	up PARP1 high vs. low
C21orf58|54058	C21orf58	54058	6.6956	7.46237	0.766766	5.27157	3.17279e-07	3.46843e-05	up PARP1 high vs. low
RBL1|5933	RBL1	5933	7.06169	7.86076	0.799073	5.27145	3.17471e-07	3.46843e-05	up PARP1 high vs. low
SMC2|10592	SMC2	10592	9.54925	10.1491	0.599894	5.26844	3.22137e-07	3.46843e-05	up PARP1 high vs. low
RTKN2|219790	RTKN2	219790	5.54772	6.46831	0.92059	5.26675	3.24784e-07	3.46843e-05	up PARP1 high vs. low
KIF11|3832	KIF11	3832	9.02038	9.76185	0.741471	5.26654	3.25107e-07	3.46843e-05	up PARP1 high vs. low
ASPM|259266	ASPM	259266	8.58819	9.55546	0.967272	5.23996	3.69705e-07	3.8167e-05	up PARP1 high vs. low
BRCA2|675	BRCA2	675	6.48579	7.40529	0.919497	5.23917	3.7112e-07	3.8167e-05	up PARP1 high vs. low
ARHGAP11A|9824	ARHGAP11A	9824	8.66592	9.47977	0.81385	5.20461	4.38303e-07	4.33392e-05	up PARP1 high vs. low
DLGAP5|9787	DLGAP5	9787	7.81957	8.79239	0.972821	5.17112	5.14613e-07	4.94754e-05	up PARP1 high vs. low
DEPDC1B|55789	DEPDC1B	55789	5.91452	6.67775	0.763236	5.16687	5.25192e-07	4.94754e-05	up PARP1 high vs. low
FAM122C|159091	FAM122C	159091	5.12286	5.71328	0.590415	5.15888	5.45599e-07	4.94754e-05	up PARP1 high vs. low
SPAG5|10615	SPAG5	10615	9.03502	9.76714	0.732119	5.15751	5.49176e-07	4.94754e-05	up PARP1 high vs. low
TOP2A|7153	TOP2A	7153	10.8525	11.7724	0.919899	5.15157	5.64958e-07	5.03379e-05	up PARP1 high vs. low
ZBTB8B|728116	ZBTB8B	728116	1.68955	3.05841	1.36885	5.13983	5.97468e-07	5.15356e-05	up PARP1 high vs. low
NUSAP1|51203	NUSAP1	51203	9.52496	10.3657	0.840773	5.09545	7.37527e-07	5.97996e-05	up PARP1 high vs. low
GINS1|9837	GINS1	9837	7.8718	8.54016	0.668359	5.09216	7.49087e-07	6.01355e-05	up PARP1 high vs. low
CEP97|79598	CEP97	79598	6.63868	7.41127	0.772593	5.08768	7.65113e-07	6.08199e-05	up PARP1 high vs. low
CP110|9738	CP110	9738	8.90008	9.51379	0.613711	5.05972	8.72942e-07	6.74088e-05	up PARP1 high vs. low
ARHGAP11B|89839	ARHGAP11B	89839	4.52881	5.58952	1.06071	5.04494	9.35776e-07	6.9609e-05	up PARP1 high vs. low
WHSC1|7468	WHSC1	7468	10.6619	11.2509	0.589039	5.03888	9.62774e-07	7.09662e-05	up PARP1 high vs. low
CCNE2|9134	CCNE2	9134	6.99329	7.99982	1.00653	5.00452	1.13072e-06	8.10793e-05	up PARP1 high vs. low
BARD1|580	BARD1	580	5.43704	6.77516	1.33811	4.98203	1.25572e-06	8.73862e-05	up PARP1 high vs. low
L2HGDH|79944	L2HGDH	79944	6.74893	7.37944	0.630514	4.97851	1.27643e-06	8.77075e-05	up PARP1 high vs. low
PLCXD2|257068	PLCXD2	257068	3.96337	4.96539	1.00202	4.96767	1.34235e-06	9.13639e-05	up PARP1 high vs. low
MCM8|84515	MCM8	84515	7.56539	8.21115	0.645763	4.9557	1.41907e-06	9.50908e-05	up PARP1 high vs. low
KIF15|56992	KIF15	56992	7.52447	8.34672	0.82225	4.94831	1.46844e-06	9.63419e-05	up PARP1 high vs. low
KIF20B|9585	KIF20B	9585	7.9103	8.5592	0.648901	4.93738	1.54461e-06	9.79208e-05	up PARP1 high vs. low
UBE2T|29089	UBE2T	29089	8.05273	8.71933	0.666598	4.90792	1.76945e-06	0.000107872	up PARP1 high vs. low
LOC730101|730101	LOC730101	730101	6.90433	7.81273	0.908393	4.90587	1.78619e-06	0.00010808	up PARP1 high vs. low
MKI67|4288	MKI67	4288	10.4447	11.2855	0.840805	4.89362	1.88965e-06	0.000113493	up PARP1 high vs. low
OIP5|11339	OIP5	11339	6.14932	6.89823	0.748909	4.88351	1.97939e-06	0.000116857	up PARP1 high vs. low
WDR62|284403	WDR62	284403	8.03785	8.8975	0.859646	4.88189	1.99412e-06	0.000116857	up PARP1 high vs. low
PLK4|10733	PLK4	10733	7.4583	8.12321	0.664903	4.87925	2.01845e-06	0.000116899	up PARP1 high vs. low
SPC24|147841	SPC24	147841	5.47991	6.44673	0.966818	4.87635	2.04542e-06	0.000117135	up PARP1 high vs. low
ESPL1|9700	ESPL1	9700	7.60284	8.34574	0.742907	4.87418	2.06586e-06	0.000117135	up PARP1 high vs. low
ECT2|1894	ECT2	1894	8.9142	9.55359	0.639388	4.86938	2.11172e-06	0.000118084	up PARP1 high vs. low
BRIP1|83990	BRIP1	83990	6.25641	7.37903	1.12262	4.86142	2.19003e-06	0.000120796	up PARP1 high vs. low
CDCA2|157313	CDCA2	157313	7.00397	7.80359	0.799615	4.85766	2.22798e-06	0.000122059	up PARP1 high vs. low
TTK|7272	TTK	7272	7.39295	8.2531	0.86015	4.8495	2.3125e-06	0.000124812	up PARP1 high vs. low
FANCA|2175	FANCA	2175	7.88304	8.53884	0.655794	4.84838	2.3244e-06	0.000124812	up PARP1 high vs. low
INCENP|3619	INCENP	3619	8.4101	9.01961	0.609515	4.8146	2.71044e-06	0.000139978	up PARP1 high vs. low
SMC4|10051	SMC4	10051	10.6683	11.2824	0.614076	4.80941	2.77497e-06	0.00014008	up PARP1 high vs. low
ANLN|54443	ANLN	54443	9.91312	10.8896	0.976508	4.80685	2.80736e-06	0.00014008	up PARP1 high vs. low
C20orf94|128710	C20orf94	128710	2.8607	3.76972	0.909028	4.77032	3.31128e-06	0.000159811	up PARP1 high vs. low
DGKH|160851	DGKH	160851	4.56269	5.18977	0.627077	4.75438	3.55768e-06	0.000169683	up PARP1 high vs. low
SGOL1|151648	SGOL1	151648	5.80351	6.67297	0.869459	4.74685	3.68005e-06	0.000172289	up PARP1 high vs. low
C6orf27|80737	C6orf27	80737	2.96379	3.98932	1.02553	4.74581	3.69731e-06	0.000172289	up PARP1 high vs. low
BCOR|54880	BCOR	54880	9.25249	9.97685	0.724361	4.73872	3.81674e-06	0.000175833	up PARP1 high vs. low
FANCI|55215	FANCI	55215	9.56267	10.1955	0.632868	4.73121	3.94736e-06	0.000176335	up PARP1 high vs. low
UHRF1|29128	UHRF1	29128	8.27037	9.04417	0.773801	4.72349	4.08616e-06	0.000179087	up PARP1 high vs. low
TMEM74|157753	TMEM74	157753	2.23088	3.50307	1.27219	4.71469	4.2501e-06	0.000184773	up PARP1 high vs. low
E2F7|144455	E2F7	144455	6.92637	8.01697	1.0906	4.71181	4.30512e-06	0.000185673	up PARP1 high vs. low
CKAP2L|150468	CKAP2L	150468	7.45152	8.37771	0.926192	4.6929	4.68391e-06	0.000196271	up PARP1 high vs. low
DIAPH3|81624	DIAPH3	81624	7.47665	8.25429	0.777634	4.68467	4.85854e-06	0.000198958	up PARP1 high vs. low
E2F2|1870	E2F2	1870	7.13731	7.93209	0.794782	4.67081	5.16687e-06	0.000208426	up PARP1 high vs. low
NCAPH|23397	NCAPH	23397	7.66523	8.46505	0.799818	4.66804	5.23074e-06	0.000209958	up PARP1 high vs. low
ESCO2|157570	ESCO2	157570	6.6129	7.41446	0.801558	4.61935	6.48584e-06	0.000248318	up PARP1 high vs. low
FEN1|2237	FEN1	2237	9.62769	10.2223	0.594565	4.61804	6.5233e-06	0.000248318	up PARP1 high vs. low
XRCC2|7516	XRCC2	7516	5.1005	5.81127	0.710769	4.60843	6.80467e-06	0.000256619	up PARP1 high vs. low
NUP210|23225	NUP210	23225	7.86385	8.89401	1.03016	4.58227	7.63125e-06	0.000279978	up PARP1 high vs. low
NCAPG|64151	NCAPG	64151	8.85339	9.57961	0.726221	4.56991	8.05475e-06	0.000290262	up PARP1 high vs. low
TPX2|22974	TPX2	22974	10.4544	11.1876	0.73319	4.56581	8.19998e-06	0.000292504	up PARP1 high vs. low
SLC27A6|28965	SLC27A6	28965	2.60066	4.17415	1.57349	4.56511	8.22519e-06	0.000292504	up PARP1 high vs. low
EZH2|2146	EZH2	2146	8.37881	9.05183	0.673024	4.55906	8.44506e-06	0.000297711	up PARP1 high vs. low
PLK1|5347	PLK1	5347	8.71775	9.4953	0.777545	4.5546	8.61058e-06	0.000302232	up PARP1 high vs. low
FBXO43|286151	FBXO43	286151	5.06213	5.91994	0.85781	4.55189	8.71274e-06	0.000304266	up PARP1 high vs. low
C19orf55|148137	C19orf55	148137	6.03486	6.66095	0.626091	4.54778	8.86998e-06	0.000304266	up PARP1 high vs. low
FAM111B|374393	FAM111B	374393	7.49208	8.44639	0.954309	4.54752	8.88e-06	0.000304266	up PARP1 high vs. low
IQGAP3|128239	IQGAP3	128239	8.81505	9.67548	0.860429	4.54174	9.10582e-06	0.000309783	up PARP1 high vs. low
KIFC1|3833	KIFC1	3833	8.97757	9.74749	0.769917	4.54022	9.16606e-06	0.000309783	up PARP1 high vs. low
KBTBD7|84078	KBTBD7	84078	5.47654	6.29361	0.817064	4.50191	1.08194e-05	0.000350845	up PARP1 high vs. low
LOC100130093|100130093	LOC100130093	100130093	5.07873	5.7469	0.66817	4.49784	1.1011e-05	0.000352879	up PARP1 high vs. low
HMMR|3161	HMMR	3161	7.92098	8.69456	0.773582	4.4942	1.11853e-05	0.000357054	up PARP1 high vs. low
C9orf172|389813	C9orf172	389813	3.47187	4.64078	1.16891	4.47992	1.18945e-05	0.000373806	up PARP1 high vs. low
CHAF1B|8208	CHAF1B	8208	7.92399	8.5207	0.59671	4.47279	1.22645e-05	0.000379551	up PARP1 high vs. low
ZDHHC20|253832	ZDHHC20	253832	5.85325	6.87227	1.01902	4.46522	1.26691e-05	0.00039058	up PARP1 high vs. low
MTBP|27085	MTBP	27085	6.30576	6.93414	0.628379	4.45674	1.31384e-05	0.000401992	up PARP1 high vs. low
CEP55|55165	CEP55	55165	8.16928	8.90111	0.731829	4.44193	1.39974e-05	0.000421907	up PARP1 high vs. low
MCM10|55388	MCM10	55388	6.55909	7.30543	0.746343	4.43682	1.4306e-05	0.00042812	up PARP1 high vs. low
CDCA8|55143	CDCA8	55143	8.35648	9.10624	0.749759	4.43677	1.43092e-05	0.00042812	up PARP1 high vs. low
RAD51AP1|10635	RAD51AP1	10635	7.21911	7.82215	0.603039	4.42758	1.4881e-05	0.000437162	up PARP1 high vs. low
ERCC6L|54821	ERCC6L	54821	6.07173	6.88924	0.817508	4.42292	1.51791e-05	0.000442711	up PARP1 high vs. low
CDK1|983	CDK1	983	9.10501	9.78809	0.683076	4.40926	1.60869e-05	0.000462535	up PARP1 high vs. low
CGN|57530	CGN	57530	3.55102	4.69208	1.14105	4.40707	1.62374e-05	0.000465089	up PARP1 high vs. low
USP49|25862	USP49	25862	3.55436	4.39499	0.840628	4.40617	1.62999e-05	0.000465089	up PARP1 high vs. low
PRR11|55771	PRR11	55771	5.6452	6.74358	1.09838	4.39728	1.69261e-05	0.000472608	up PARP1 high vs. low
KIF20A|10112	KIF20A	10112	8.95553	9.78801	0.832476	4.38413	1.78953e-05	0.000491856	up PARP1 high vs. low
RHBDL3|162494	RHBDL3	162494	5.40725	6.68207	1.27483	4.37425	1.86583e-05	0.000504297	up PARP1 high vs. low
TRIM46|80128	TRIM46	80128	5.66524	6.7872	1.12197	4.37424	1.86589e-05	0.000504297	up PARP1 high vs. low
RAPGEF6|51735	RAPGEF6	51735	6.48324	7.42549	0.942245	4.35836	1.99513e-05	0.000528651	up PARP1 high vs. low
C3orf52|79669	C3orf52	79669	4.67414	5.6011	0.926956	4.34599	2.10166e-05	0.000545316	up PARP1 high vs. low
RAD54L2|23132	RAD54L2	23132	6.2431	7.01769	0.774589	4.34449	2.11493e-05	0.000546119	up PARP1 high vs. low
BAI2|576	BAI2	576	8.08615	9.20953	1.12338	4.30925	2.45123e-05	0.000607795	up PARP1 high vs. low
USP12|219333	USP12	219333	6.69609	7.52013	0.824043	4.28868	2.67059e-05	0.000650255	up PARP1 high vs. low
RRM2|6241	RRM2	6241	9.50516	10.2309	0.725753	4.28319	2.7323e-05	0.000663287	up PARP1 high vs. low
LRRC66|339977	LRRC66	339977	3.65189	4.5886	0.936714	4.27995	2.76925e-05	0.00067025	up PARP1 high vs. low
CBX2|84733	CBX2	84733	7.48171	8.27625	0.794541	4.27421	2.8361e-05	0.000684389	up PARP1 high vs. low
TYMS|7298	TYMS	7298	10.0831	10.6923	0.609209	4.26867	2.90198e-05	0.000696143	up PARP1 high vs. low
CCNF|899	CCNF	899	8.18231	8.7796	0.597289	4.26566	2.93838e-05	0.000700727	up PARP1 high vs. low
CENPE|1062	CENPE	1062	8.14902	8.83029	0.681269	4.26408	2.95771e-05	0.000702562	up PARP1 high vs. low
PCDHGC4|56098	PCDHGC4	56098	2.41373	3.48038	1.06664	4.26077	2.99846e-05	0.000702562	up PARP1 high vs. low
CCNA2|890	CCNA2	890	8.77832	9.43284	0.654525	4.25143	3.11657e-05	0.000721988	up PARP1 high vs. low
CDC25A|993	CDC25A	993	6.81037	7.42481	0.614441	4.23857	3.28643e-05	0.000746242	up PARP1 high vs. low
CDC25C|995	CDC25C	995	6.38406	7.10203	0.717969	4.2352	3.33234e-05	0.000748659	up PARP1 high vs. low
DAND5|199699	DAND5	199699	1.80483	2.95278	1.14795	4.23513	3.33327e-05	0.000748659	up PARP1 high vs. low
C1orf173|127254	C1orf173	127254	1.59066	2.51266	0.921997	4.22506	3.4744e-05	0.000769714	up PARP1 high vs. low
NEIL3|55247	NEIL3	55247	5.95165	6.76511	0.813459	4.22202	3.51806e-05	0.000769714	up PARP1 high vs. low
SKA3|221150	SKA3	221150	7.08479	7.79183	0.707041	4.2218	3.52127e-05	0.000769714	up PARP1 high vs. low
DEPDC1|55635	DEPDC1	55635	8.03264	8.87431	0.84167	4.22139	3.52725e-05	0.000769714	up PARP1 high vs. low
ZNF281|23528	ZNF281	23528	7.07827	7.99484	0.91657	4.2211	3.53144e-05	0.000769714	up PARP1 high vs. low
SBNO1|55206	SBNO1	55206	7.52121	8.39343	0.872217	4.21881	3.56477e-05	0.000772823	up PARP1 high vs. low
GTSE1|51512	GTSE1	51512	8.07496	8.76778	0.69282	4.19353	3.95386e-05	0.000834854	up PARP1 high vs. low
TCF19|6941	TCF19	6941	9.85402	10.4649	0.610927	4.19196	3.97941e-05	0.000838066	up PARP1 high vs. low
HOOK1|51361	HOOK1	51361	2.63681	3.78814	1.15133	4.16952	4.36072e-05	0.000891554	up PARP1 high vs. low
PRC1|9055	PRC1	9055	10.1287	10.8313	0.702599	4.16864	4.37633e-05	0.000891554	up PARP1 high vs. low
FSD1|79187	FSD1	79187	3.8342	5.17892	1.34473	4.16326	4.47323e-05	0.000906002	up PARP1 high vs. low
C1orf106|55765	C1orf106	55765	3.14252	4.2795	1.13697	4.16285	4.48078e-05	0.000906002	up PARP1 high vs. low
C9orf129|445577	C9orf129	445577	5.19408	5.92484	0.73076	4.15724	4.58395e-05	0.000922263	up PARP1 high vs. low
CDK5R1|8851	CDK5R1	8851	5.81794	6.45942	0.641476	4.14613	4.79539e-05	0.000955322	up PARP1 high vs. low
TRIM45|80263	TRIM45	80263	7.00925	7.75512	0.745873	4.14238	4.86886e-05	0.00096758	up PARP1 high vs. low
SNURF|8926	SNURF	8926	5.21695	6.15243	0.935483	4.14108	4.89446e-05	0.000970291	up PARP1 high vs. low
PRKAR2A|5576	PRKAR2A	5576	7.08923	7.8268	0.737571	4.13113	5.09551e-05	0.00100097	up PARP1 high vs. low
MFHAS1|9258	MFHAS1	9258	7.57821	8.22355	0.645344	4.13098	5.09859e-05	0.00100097	up PARP1 high vs. low
GABRQ|55879	GABRQ	55879	2.96804	4.22285	1.25481	4.12229	5.28067e-05	0.00102677	up PARP1 high vs. low
RNF168|165918	RNF168	165918	6.68446	7.35936	0.6749	4.10877	5.57651e-05	0.001066	up PARP1 high vs. low
LOC284441|284441	LOC284441	284441	6.73149	7.40781	0.676326	4.10322	5.70235e-05	0.00108026	up PARP1 high vs. low
CTSL2|1515	CTSL2	1515	4.18191	5.32496	1.14305	4.10208	5.72852e-05	0.00108269	up PARP1 high vs. low
CNIH2|254263	CNIH2	254263	4.98972	5.88066	0.89094	4.09681	5.85124e-05	0.00110076	up PARP1 high vs. low
PALM3|342979	PALM3	342979	3.65297	4.99384	1.34087	4.09046	6.00228e-05	0.00112656	up PARP1 high vs. low
SPC25|57405	SPC25	57405	6.57311	7.18736	0.614247	4.08392	6.16163e-05	0.00114323	up PARP1 high vs. low
ZNF551|90233	ZNF551	90233	5.66059	6.36196	0.701365	4.0806	6.24412e-05	0.00115326	up PARP1 high vs. low
NUF2|83540	NUF2	83540	7.71101	8.42461	0.713592	4.07919	6.2795e-05	0.00115453	up PARP1 high vs. low
WDR17|116966	WDR17	116966	3.61915	4.76475	1.14561	4.06737	6.58352e-05	0.00118886	up PARP1 high vs. low
ZIC2|7546	ZIC2	7546	2.07257	3.60906	1.53649	4.06524	6.63972e-05	0.0011937	up PARP1 high vs. low
COL19A1|1310	COL19A1	1310	1.863	3.26681	1.40381	4.06451	6.65911e-05	0.00119453	up PARP1 high vs. low
C9orf93|203238	C9orf93	203238	5.14371	5.72938	0.585671	4.06019	6.7749e-05	0.00121262	up PARP1 high vs. low
CIT|11113	CIT	11113	9.28889	9.90095	0.612061	4.04558	7.18062e-05	0.00126294	up PARP1 high vs. low
RASSF3|283349	RASSF3	283349	6.83727	8.02978	1.19251	4.04378	7.23234e-05	0.00126662	up PARP1 high vs. low
ZNF625|90589	ZNF625	90589	4.61301	5.21666	0.603645	4.03652	7.4441e-05	0.00128833	up PARP1 high vs. low
C15orf42|90381	C15orf42	90381	6.82897	7.47557	0.646605	4.03624	7.45214e-05	0.00128833	up PARP1 high vs. low
UHMK1|127933	UHMK1	127933	6.17498	7.09915	0.924168	4.03413	7.51485e-05	0.00129641	up PARP1 high vs. low
SNORD116-4|100033416	SNORD116-4	100033416	3.81981	5.27253	1.45273	4.02554	7.7752e-05	0.00133001	up PARP1 high vs. low
KIF4B|285643	KIF4B	285643	4.67864	5.43193	0.753288	4.02124	7.90876e-05	0.00133873	up PARP1 high vs. low
KIF23|9493	KIF23	9493	8.92487	9.58255	0.657687	4.012	8.20334e-05	0.00137142	up PARP1 high vs. low
MELK|9833	MELK	9833	8.1304	8.85962	0.729223	4.0059	8.40329e-05	0.00139051	up PARP1 high vs. low
HSPA4L|22824	HSPA4L	22824	5.9592	6.8924	0.933201	4.0023	8.52367e-05	0.00140756	up PARP1 high vs. low
NACC2|138151	NACC2	138151	6.04113	6.65122	0.610095	3.99161	8.89037e-05	0.00144359	up PARP1 high vs. low
ZBTB26|57684	ZBTB26	57684	5.50079	6.09676	0.595964	3.98657	9.06845e-05	0.00145861	up PARP1 high vs. low
C3orf67|200844	C3orf67	200844	5.28855	6.1543	0.865756	3.98638	9.07504e-05	0.00145861	up PARP1 high vs. low
KIF18B|146909	KIF18B	146909	8.13624	8.85732	0.721079	3.98474	9.13406e-05	0.00146075	up PARP1 high vs. low
NCOA2|10499	NCOA2	10499	7.29084	8.35231	1.06147	3.9835	9.17848e-05	0.00146229	up PARP1 high vs. low
ATE1|11101	ATE1	11101	6.42089	7.02247	0.601577	3.96316	9.94083e-05	0.00152944	up PARP1 high vs. low
SHCBP1|79801	SHCBP1	79801	8.28943	8.90214	0.612704	3.96095	0.000100273	0.0015369	up PARP1 high vs. low
LNPEP|4012	LNPEP	4012	7.01664	7.60656	0.589917	3.95685	0.000101895	0.0015541	up PARP1 high vs. low
KIF4A|24137	KIF4A	24137	8.52692	9.2576	0.730678	3.9365	0.000110317	0.00164423	up PARP1 high vs. low
SLC25A40|55972	SLC25A40	55972	6.51992	7.11253	0.592616	3.93602	0.000110521	0.00164426	up PARP1 high vs. low
OXCT1|5019	OXCT1	5019	9.77307	10.4148	0.641766	3.93451	0.000111174	0.00165094	up PARP1 high vs. low
NEU3|10825	NEU3	10825	5.1854	5.85044	0.665039	3.93267	0.00011197	0.00165972	up PARP1 high vs. low
GSG2|83903	GSG2	83903	5.63562	6.32723	0.691608	3.92409	0.000115773	0.00169969	up PARP1 high vs. low
DPF1|8193	DPF1	8193	5.04239	5.98255	0.940161	3.91089	0.000121856	0.00175442	up PARP1 high vs. low
SBK1|388228	SBK1	388228	5.45806	6.61061	1.15255	3.90628	0.000124051	0.00177706	up PARP1 high vs. low
ATP2A1|487	ATP2A1	487	3.67969	4.66116	0.981467	3.89788	0.000128149	0.00182931	up PARP1 high vs. low
REST|5978	REST	5978	6.60736	7.4444	0.837043	3.88737	0.000133456	0.00188515	up PARP1 high vs. low
STRN|6801	STRN	6801	6.84497	7.51253	0.667558	3.88241	0.000136032	0.00191009	up PARP1 high vs. low
SGK196|84197	SGK196	84197	3.79458	4.50639	0.71181	3.88216	0.000136163	0.00191009	up PARP1 high vs. low
KIAA0101|9768	KIAA0101	9768	8.31362	8.98878	0.675158	3.87429	0.000140352	0.00195196	up PARP1 high vs. low
CPNE6|9362	CPNE6	9362	1.03643	2.13741	1.10098	3.87118	0.000142037	0.00196864	up PARP1 high vs. low
CDCA7L|55536	CDCA7L	55536	8.77509	9.47732	0.702222	3.8662	0.000144787	0.00199091	up PARP1 high vs. low
IRS4|8471	IRS4	8471	0.718509	1.93695	1.21844	3.86604	0.000144872	0.00199091	up PARP1 high vs. low
KLHL23|151230	KLHL23	151230	5.26876	6.51322	1.24445	3.86039	0.000148051	0.00202193	up PARP1 high vs. low
ITPRIPL1|150771	ITPRIPL1	150771	5.5711	6.21527	0.644171	3.85944	0.000148589	0.00202484	up PARP1 high vs. low
ZNF367|195828	ZNF367	195828	8.53896	9.2786	0.739638	3.85614	0.000150481	0.00203693	up PARP1 high vs. low
AKT3|10000	AKT3	10000	9.35035	10.0862	0.735875	3.85312	0.000152235	0.0020504	up PARP1 high vs. low
KCNH3|23416	KCNH3	23416	4.24954	5.33753	1.088	3.84931	0.000154469	0.00206476	up PARP1 high vs. low
CLOCK|9575	CLOCK	9575	7.2766	7.91705	0.640449	3.84707	0.000155801	0.0020709	up PARP1 high vs. low
KLHL34|257240	KLHL34	257240	0.900775	1.6763	0.775527	3.84329	0.000158069	0.00209419	up PARP1 high vs. low
TXNDC16|57544	TXNDC16	57544	7.79901	8.43023	0.631212	3.84078	0.000159592	0.00210748	up PARP1 high vs. low
KIF2C|11004	KIF2C	11004	8.94712	9.65747	0.710353	3.83714	0.000161827	0.00212373	up PARP1 high vs. low
ASF1B|55723	ASF1B	55723	9.10683	9.80006	0.693228	3.83487	0.000163237	0.00212447	up PARP1 high vs. low
ZSCAN23|222696	ZSCAN23	222696	3.53896	4.49026	0.951301	3.82632	0.000168648	0.00215564	up PARP1 high vs. low
DDI2|84301	DDI2	84301	4.48448	5.25831	0.773836	3.82438	0.000169898	0.00216256	up PARP1 high vs. low
EPPK1|83481	EPPK1	83481	3.82162	5.26015	1.43853	3.81728	0.000174548	0.00219761	up PARP1 high vs. low
PAIP2B|400961	PAIP2B	400961	5.46611	6.19986	0.733752	3.80562	0.000182457	0.00226167	up PARP1 high vs. low
RIF1|55183	RIF1	55183	8.71836	9.31184	0.593481	3.80526	0.000182705	0.00226167	up PARP1 high vs. low
RGP1|9827	RGP1	9827	6.12883	6.73571	0.60688	3.79693	0.000188564	0.00230951	up PARP1 high vs. low
KIAA1529|57653	KIAA1529	57653	6.35298	6.96694	0.613957	3.79005	0.000193543	0.00234704	up PARP1 high vs. low
RAB26|25837	RAB26	25837	2.48302	3.31401	0.830989	3.78903	0.000194292	0.00235126	up PARP1 high vs. low
SEPT3|55964	SEPT3	55964	5.93672	7.25745	1.32073	3.78046	0.000200684	0.00240706	up PARP1 high vs. low
CDKL2|8999	CDKL2	8999	2.17728	3.32687	1.14959	3.76202	0.000215123	0.00250616	up PARP1 high vs. low
CCNE1|898	CCNE1	898	7.45488	8.11716	0.662274	3.76138	0.000215643	0.00250855	up PARP1 high vs. low
TTBK2|146057	TTBK2	146057	6.14333	6.84265	0.699324	3.7504	0.000224718	0.00255904	up PARP1 high vs. low
P2RX7|5027	P2RX7	5027	5.75965	6.55927	0.799617	3.73895	0.000234566	0.0026342	up PARP1 high vs. low
LRP8|7804	LRP8	7804	6.45606	7.07872	0.622666	3.73653	0.0002367	0.00264883	up PARP1 high vs. low
FAM184A|79632	FAM184A	79632	5.92005	7.02467	1.10461	3.72957	0.000242946	0.0026984	up PARP1 high vs. low
HJURP|55355	HJURP	55355	7.89867	8.5189	0.620225	3.72281	0.000249149	0.00273471	up PARP1 high vs. low
NXPH2|11249	NXPH2	11249	2.33184	3.62793	1.29609	3.72014	0.000251645	0.00274982	up PARP1 high vs. low
ZDHHC23|254887	ZDHHC23	254887	4.73969	5.55787	0.818181	3.71073	0.000260617	0.00280999	up PARP1 high vs. low
FOXM1|2305	FOXM1	2305	10.0044	10.6262	0.621886	3.69585	0.000275435	0.0029193	up PARP1 high vs. low
CXADR|1525	CXADR	1525	2.58141	3.71854	1.13713	3.68895	0.00028257	0.00296419	up PARP1 high vs. low
N4BP2|55728	N4BP2	55728	6.04834	6.83733	0.788988	3.68787	0.000283703	0.00296812	up PARP1 high vs. low
ADAM22|53616	ADAM22	53616	5.02521	6.37582	1.35061	3.67618	0.000296234	0.00307542	up PARP1 high vs. low
ANKRD36BP1|84832	ANKRD36BP1	84832	4.94857	5.86733	0.91876	3.67541	0.000297077	0.00307629	up PARP1 high vs. low
LCOR|84458	LCOR	84458	4.30608	4.97645	0.670369	3.67504	0.000297489	0.00307663	up PARP1 high vs. low
ASB5|140458	ASB5	140458	2.28781	4.00238	1.71457	3.67311	0.000299607	0.00309459	up PARP1 high vs. low
PTPLB|201562	PTPLB	201562	5.55147	6.48202	0.930555	3.66566	0.000307962	0.00314483	up PARP1 high vs. low
RASA2|5922	RASA2	5922	5.43461	6.13249	0.697886	3.66446	0.000309318	0.00315034	up PARP1 high vs. low
MYEF2|50804	MYEF2	50804	6.52997	7.58378	1.05381	3.65886	0.000315769	0.00318841	up PARP1 high vs. low
WNK3|65267	WNK3	65267	3.57763	4.44085	0.86322	3.63668	0.000342566	0.00334244	up PARP1 high vs. low
ZNF699|374879	ZNF699	374879	4.1523	4.90308	0.750775	3.63194	0.000348553	0.00337379	up PARP1 high vs. low
RAB39B|116442	RAB39B	116442	4.34547	5.2045	0.859031	3.62994	0.000351113	0.00339317	up PARP1 high vs. low
RAB9B|51209	RAB9B	51209	3.91263	4.98648	1.07385	3.62893	0.000352416	0.00339787	up PARP1 high vs. low
TMEM179|388021	TMEM179	388021	1.72246	2.84378	1.12133	3.62826	0.000353276	0.00339787	up PARP1 high vs. low
LHX2|9355	LHX2	9355	4.57343	5.91707	1.34364	3.62288	0.000360292	0.00344492	up PARP1 high vs. low
GPR135|64582	GPR135	64582	4.31977	4.92424	0.60447	3.62084	0.000362994	0.00346376	up PARP1 high vs. low
C19orf57|79173	C19orf57	79173	6.41299	7.11479	0.701801	3.62074	0.000363117	0.00346376	up PARP1 high vs. low
ZNF354C|30832	ZNF354C	30832	4.82197	5.58897	0.766994	3.61088	0.000376409	0.00355294	up PARP1 high vs. low
SPATA13|221178	SPATA13	221178	5.97242	6.82805	0.855632	3.60452	0.000385227	0.00361512	up PARP1 high vs. low
CCNB2|9133	CCNB2	9133	8.77173	9.4073	0.635567	3.59592	0.000397461	0.00367884	up PARP1 high vs. low
GPM6A|2823	GPM6A	2823	3.3054	4.52839	1.22299	3.57983	0.000421341	0.00386278	up PARP1 high vs. low
FAM70A|55026	FAM70A	55026	5.16916	6.37287	1.20371	3.57573	0.000427626	0.0038914	up PARP1 high vs. low
TXLNG|55787	TXLNG	55787	6.46019	7.14576	0.685562	3.57245	0.000432734	0.00391592	up PARP1 high vs. low
C9orf45|81571	C9orf45	81571	5.30874	6.01125	0.702506	3.56052	0.000451761	0.00406091	up PARP1 high vs. low
ILDR2|387597	ILDR2	387597	1.76119	2.65358	0.892389	3.56001	0.00045259	0.00406385	up PARP1 high vs. low
ANKRD44|91526	ANKRD44	91526	5.78601	6.38966	0.603649	3.55806	0.000455774	0.00407889	up PARP1 high vs. low
PHKA1|5255	PHKA1	5255	6.57266	7.57005	0.997388	3.55264	0.000464757	0.00414555	up PARP1 high vs. low
USP51|158880	USP51	158880	4.72756	5.49656	0.769	3.53973	0.000486814	0.00423854	up PARP1 high vs. low
LMTK2|22853	LMTK2	22853	6.76131	7.481	0.71969	3.53703	0.000491559	0.00425351	up PARP1 high vs. low
RAD54L|8438	RAD54L	8438	7.56074	8.16159	0.600852	3.53566	0.000493974	0.004264	up PARP1 high vs. low
CDC20|991	CDC20	991	9.1816	9.89226	0.710658	3.53464	0.000495776	0.004264	up PARP1 high vs. low
C6orf223|221416	C6orf223	221416	1.5287	2.34516	0.816461	3.53464	0.000495777	0.004264	up PARP1 high vs. low
SPAG17|200162	SPAG17	200162	2.35326	3.40652	1.05327	3.52828	0.000507201	0.00431074	up PARP1 high vs. low
HOXC13|3229	HOXC13	3229	3.99012	5.49346	1.50334	3.52382	0.000515353	0.00435719	up PARP1 high vs. low
DPY19L2P2|349152	DPY19L2P2	349152	5.2621	6.02263	0.760531	3.51518	0.000531508	0.00444282	up PARP1 high vs. low
ASXL2|55252	ASXL2	55252	7.53918	8.20089	0.661707	3.51406	0.000533642	0.00445336	up PARP1 high vs. low
GPR19|2842	GPR19	2842	4.09362	4.70974	0.616117	3.51394	0.000533868	0.00445336	up PARP1 high vs. low
FSTL4|23105	FSTL4	23105	2.32568	3.55419	1.22851	3.51219	0.000537209	0.00447663	up PARP1 high vs. low
TAF1L|138474	TAF1L	138474	5.20706	5.86066	0.653601	3.50939	0.000542586	0.00450822	up PARP1 high vs. low
DPYSL5|56896	DPYSL5	56896	2.67772	4.20071	1.52299	3.50715	0.000546939	0.00452091	up PARP1 high vs. low
APLP1|333	APLP1	333	7.6739	8.63499	0.961088	3.50656	0.000548099	0.00452091	up PARP1 high vs. low
ZNF713|349075	ZNF713	349075	5.07698	5.69319	0.61621	3.49564	0.000569788	0.00465717	up PARP1 high vs. low
MTTP|4547	MTTP	4547	2.57928	3.70986	1.13058	3.49309	0.000574973	0.00467257	up PARP1 high vs. low
ZNF774|342132	ZNF774	342132	3.51968	4.16697	0.647286	3.49292	0.000575331	0.00467257	up PARP1 high vs. low
ANKRD5|63926	ANKRD5	63926	4.85436	5.51467	0.660305	3.48652	0.000588538	0.00472002	up PARP1 high vs. low
SPIB|6689	SPIB	6689	3.25424	4.29386	1.03962	3.47431	0.000614547	0.00483769	up PARP1 high vs. low
CAMK4|814	CAMK4	814	4.03219	4.7731	0.740908	3.47345	0.000616398	0.00483871	up PARP1 high vs. low
GTF2A1|2957	GTF2A1	2957	6.11424	6.84722	0.732971	3.47272	0.000617994	0.00484132	up PARP1 high vs. low
DBNDD1|79007	DBNDD1	79007	5.02359	6.10418	1.08059	3.46569	0.000633543	0.00489689	up PARP1 high vs. low
NRAP|4892	NRAP	4892	1.59575	2.72292	1.12716	3.465	0.000635073	0.00489824	up PARP1 high vs. low
STX1B|112755	STX1B	112755	5.24921	6.00562	0.756405	3.45344	0.000661469	0.00502179	up PARP1 high vs. low
TTLL7|79739	TTLL7	79739	6.69171	7.69724	1.00553	3.44641	0.000678044	0.00510935	up PARP1 high vs. low
SH3GL2|6456	SH3GL2	6456	3.36222	4.62122	1.259	3.4445	0.000682599	0.0051389	up PARP1 high vs. low
NFIC|4782	NFIC	4782	9.66295	10.2577	0.594732	3.43812	0.000698062	0.00520697	up PARP1 high vs. low
TAOK1|57551	TAOK1	57551	6.75221	7.45816	0.705952	3.43027	0.000717514	0.00531296	up PARP1 high vs. low
TEX15|56154	TEX15	56154	1.36442	2.3725	1.00808	3.42794	0.000723401	0.0053322	up PARP1 high vs. low
IGFBPL1|347252	IGFBPL1	347252	2.28511	3.6855	1.40039	3.42207	0.000738395	0.00539369	up PARP1 high vs. low
PLA2G10|8399	PLA2G10	8399	0.872193	1.67093	0.798734	3.41845	0.000747786	0.00544757	up PARP1 high vs. low
STXBP5L|9515	STXBP5L	9515	1.95411	3.35349	1.39938	3.41434	0.00075858	0.00551135	up PARP1 high vs. low
GAS2L3|283431	GAS2L3	283431	5.21491	6.13489	0.919978	3.41129	0.00076669	0.00553554	up PARP1 high vs. low
NFATC2|4773	NFATC2	4773	4.29646	5.17043	0.873968	3.40616	0.000780515	0.00562535	up PARP1 high vs. low
MPP2|4355	MPP2	4355	7.18924	8.06808	0.878838	3.39944	0.000798995	0.00572292	up PARP1 high vs. low
TNC|3371	TNC	3371	12.1756	13.386	1.2104	3.39776	0.000803658	0.00574111	up PARP1 high vs. low
AKAP5|9495	AKAP5	9495	5.97184	6.88768	0.915839	3.39736	0.000804787	0.00574411	up PARP1 high vs. low
TNFRSF13C|115650	TNFRSF13C	115650	2.43543	3.03896	0.603522	3.39534	0.000810455	0.0057558	up PARP1 high vs. low
TGFBRAP1|9392	TGFBRAP1	9392	7.27095	7.87524	0.604291	3.38608	0.000836909	0.00589554	up PARP1 high vs. low
RASEF|158158	RASEF	158158	2.48751	3.6322	1.14469	3.37926	0.00085689	0.00599462	up PARP1 high vs. low
ASB16|92591	ASB16	92591	3.7032	4.39036	0.68716	3.37607	0.000866424	0.00603529	up PARP1 high vs. low
CDH1|999	CDH1	999	4.21326	5.65426	1.44099	3.36909	0.000887557	0.00610901	up PARP1 high vs. low
KIAA0802|23255	KIAA0802	23255	8.16101	8.92429	0.763283	3.35954	0.000917259	0.00622885	up PARP1 high vs. low
MYBL1|4603	MYBL1	4603	7.78094	8.46145	0.680515	3.35929	0.000918069	0.00622913	up PARP1 high vs. low
PAK3|5063	PAK3	5063	3.11101	4.22455	1.11353	3.35556	0.000929925	0.00629476	up PARP1 high vs. low
CDH17|1015	CDH17	1015	1.31399	2.01201	0.698015	3.35551	0.000930071	0.00629476	up PARP1 high vs. low
AMH|268	AMH	268	4.54171	5.48403	0.942321	3.3498	0.00094853	0.00637183	up PARP1 high vs. low
RYR1|6261	RYR1	6261	6.60578	7.55686	0.951079	3.34867	0.000952229	0.00638609	up PARP1 high vs. low
PPP4R4|57718	PPP4R4	57718	2.77322	3.88138	1.10817	3.33676	0.000991948	0.00654954	up PARP1 high vs. low
ZIC5|85416	ZIC5	85416	0.892835	1.88789	0.995056	3.33576	0.00099535	0.00655888	up PARP1 high vs. low
TMSB15A|11013	TMSB15A	11013	5.71125	6.63638	0.925128	3.32699	0.00102566	0.00673375	up PARP1 high vs. low
MSI2|124540	MSI2	124540	6.17607	6.76613	0.590058	3.32279	0.0010405	0.00679412	up PARP1 high vs. low
KLF5|688	KLF5	688	6.05403	6.95015	0.896121	3.32272	0.00104072	0.00679412	up PARP1 high vs. low
NBEA|26960	NBEA	26960	6.91841	7.70693	0.78852	3.32148	0.00104514	0.0068065	up PARP1 high vs. low
NOS1AP|9722	NOS1AP	9722	3.51877	4.48909	0.970313	3.32091	0.00104717	0.00681427	up PARP1 high vs. low
CD274|29126	CD274	29126	3.95626	4.73142	0.775163	3.31224	0.00107861	0.00694556	up PARP1 high vs. low
GPR137C|283554	GPR137C	283554	6.14168	6.72786	0.586179	3.31204	0.00107934	0.00694556	up PARP1 high vs. low
RAB15|376267	RAB15	376267	8.40083	9.01222	0.611391	3.30611	0.00110134	0.00703701	up PARP1 high vs. low
ZNF229|7772	ZNF229	7772	5.82224	6.6557	0.833454	3.30587	0.00110223	0.00703701	up PARP1 high vs. low
PRPH|5630	PRPH	5630	3.37561	4.91205	1.53644	3.30536	0.00110417	0.00704212	up PARP1 high vs. low
GLRA2|2742	GLRA2	2742	0.699053	1.4796	0.780546	3.3052	0.00110477	0.00704212	up PARP1 high vs. low
NRXN1|9378	NRXN1	9378	2.5735	3.8813	1.3078	3.30453	0.0011073	0.00704977	up PARP1 high vs. low
FAM83D|81610	FAM83D	81610	8.47843	9.22425	0.745827	3.3043	0.00110814	0.00704977	up PARP1 high vs. low
STOX1|219736	STOX1	219736	4.38759	5.21712	0.829531	3.29519	0.00114298	0.00721764	up PARP1 high vs. low
KHDC1|80759	KHDC1	80759	5.67356	6.30024	0.62668	3.29464	0.00114512	0.00721989	up PARP1 high vs. low
PPFIA4|8497	PPFIA4	8497	5.49189	6.59821	1.10632	3.29175	0.00115637	0.00726798	up PARP1 high vs. low
TOX|9760	TOX	9760	6.05767	6.93784	0.880163	3.2872	0.00117434	0.00733	up PARP1 high vs. low
LMO1|4004	LMO1	4004	2.18259	3.66971	1.48712	3.27978	0.0012042	0.00741932	up PARP1 high vs. low
CCNT1|904	CCNT1	904	5.35054	6.10332	0.752785	3.2788	0.00120821	0.0074327	up PARP1 high vs. low
VGF|7425	VGF	7425	2.00789	2.92196	0.914075	3.26857	0.00125067	0.00760486	up PARP1 high vs. low
LRRC3|81543	LRRC3	81543	5.21243	6.02359	0.811165	3.26844	0.0012512	0.00760486	up PARP1 high vs. low
CCL28|56477	CCL28	56477	3.96846	4.91759	0.949126	3.26483	0.00126652	0.0076701	up PARP1 high vs. low
SNORD116-28|100033820	SNORD116-28	100033820	2.96303	3.76357	0.800542	3.25927	0.00129045	0.00775237	up PARP1 high vs. low
ATP2B2|491	ATP2B2	491	2.72849	3.83249	1.104	3.2501	0.00133083	0.00795177	up PARP1 high vs. low
SLC7A3|84889	SLC7A3	84889	2.19195	3.62575	1.4338	3.23857	0.00138326	0.0081855	up PARP1 high vs. low
CDC20B|166979	CDC20B	166979	1.15889	1.75887	0.599973	3.23796	0.0013861	0.0081855	up PARP1 high vs. low
MED12L|116931	MED12L	116931	2.61516	3.33836	0.723199	3.23774	0.00138711	0.0081855	up PARP1 high vs. low
RNF39|80352	RNF39	80352	3.13285	3.82266	0.689807	3.23637	0.00139347	0.00820547	up PARP1 high vs. low
ZNF192|7745	ZNF192	7745	7.00353	7.83706	0.833529	3.2346	0.00140178	0.00824206	up PARP1 high vs. low
ACBD7|414149	ACBD7	414149	4.69714	5.36281	0.665666	3.22029	0.00147036	0.00852781	up PARP1 high vs. low
LOC650623|650623	LOC650623	650623	4.63294	5.38184	0.748892	3.21731	0.00148502	0.00859441	up PARP1 high vs. low
CHRNA5|1138	CHRNA5	1138	5.05915	5.73489	0.675739	3.20793	0.0015321	0.00880542	up PARP1 high vs. low
VSTM2A|222008	VSTM2A	222008	0.423348	1.04285	0.619502	3.20788	0.00153235	0.00880542	up PARP1 high vs. low
DHDH|27294	DHDH	27294	2.92819	3.61214	0.683952	3.20465	0.0015489	0.00887851	up PARP1 high vs. low
KSR2|283455	KSR2	283455	2.16416	3.13155	0.967392	3.19276	0.0016112	0.00916757	up PARP1 high vs. low
FAM115A|9747	FAM115A	9747	6.83479	7.44418	0.609388	3.189	0.00163133	0.00925027	up PARP1 high vs. low
TP73|7161	TP73	7161	4.81117	5.87458	1.06341	3.18762	0.0016388	0.00927259	up PARP1 high vs. low
CEND1|51286	CEND1	51286	4.35276	5.43033	1.07757	3.1802	0.0016795	0.00939791	up PARP1 high vs. low
PCDHA12|56137	PCDHA12	56137	1.52625	2.4807	0.954456	3.17831	0.00169	0.00943528	up PARP1 high vs. low
CCDC144C|348254	CCDC144C	348254	1.51243	2.19923	0.686791	3.16629	0.00175825	0.00969682	up PARP1 high vs. low
SLC35F3|148641	SLC35F3	148641	1.7064	2.51289	0.806492	3.16372	0.00177318	0.00974437	up PARP1 high vs. low
CSPG5|10675	CSPG5	10675	4.03977	4.87978	0.840014	3.16017	0.00179397	0.00981492	up PARP1 high vs. low
PAX5|5079	PAX5	5079	0.666473	1.30077	0.634297	3.15624	0.00181726	0.00990227	up PARP1 high vs. low
WNT9A|7483	WNT9A	7483	3.43662	4.17338	0.736761	3.15524	0.00182326	0.0099283	up PARP1 high vs. low
NELL2|4753	NELL2	4753	4.60049	5.7546	1.15411	3.15278	0.001838	0.00998175	up PARP1 high vs. low
BEND7|222389	BEND7	222389	6.55653	5.89338	-0.663149	-3.16292	0.00177782	0.00975288	down PARP1 high vs. low
PTGES|9536	PTGES	9536	9.41211	8.20769	-1.20442	-3.17004	0.00173667	0.00963139	down PARP1 high vs. low
SERPINE1|5054	SERPINE1	5054	11.4856	10.5137	-0.971853	-3.17315	0.00171897	0.00956597	down PARP1 high vs. low
HIC1|3090	HIC1	3090	9.36782	8.6888	-0.67902	-3.17995	0.00168085	0.00939902	down PARP1 high vs. low
OS9|10956	OS9	10956	14.0059	13.3637	-0.642214	-3.18049	0.00167788	0.00939532	down PARP1 high vs. low
SLC1A7|6512	SLC1A7	6512	5.44378	4.40176	-1.04202	-3.18081	0.0016761	0.00939344	down PARP1 high vs. low
ADAMTS2|9509	ADAMTS2	9509	10.1133	9.2916	-0.821651	-3.18185	0.00167036	0.00938564	down PARP1 high vs. low
HAS1|3036	HAS1	3036	5.70452	4.14794	-1.55657	-3.19787	0.00158414	0.00903897	down PARP1 high vs. low
MATN3|4148	MATN3	4148	5.31315	4.40296	-0.910186	-3.20305	0.00155712	0.00891618	down PARP1 high vs. low
FNDC4|64838	FNDC4	64838	7.39041	6.5049	-0.88551	-3.21236	0.00150973	0.00869394	down PARP1 high vs. low
AOX1|316	AOX1	316	8.66971	7.56122	-1.10849	-3.21846	0.00147934	0.00857089	down PARP1 high vs. low
C18orf34|374864	C18orf34	374864	3.41483	2.64666	-0.768169	-3.22278	0.00145821	0.00848766	down PARP1 high vs. low
VEGFC|7424	VEGFC	7424	8.76127	8.09915	-0.662123	-3.22578	0.00144367	0.00841513	down PARP1 high vs. low
GSDMA|284110	GSDMA	284110	4.35051	3.40925	-0.941261	-3.23257	0.00141133	0.0082742	down PARP1 high vs. low
NPR1|4881	NPR1	4881	9.95011	9.08396	-0.866157	-3.23699	0.00139063	0.00820029	down PARP1 high vs. low
C17orf60|284021	C17orf60	284021	5.66337	4.89996	-0.763401	-3.23785	0.00138662	0.0081855	down PARP1 high vs. low
C5orf23|79614	C5orf23	79614	6.57553	5.65169	-0.923835	-3.25638	0.00130303	0.00781443	down PARP1 high vs. low
FKBP1B|2281	FKBP1B	2281	5.73499	5.14203	-0.59296	-3.26289	0.00127482	0.00769647	down PARP1 high vs. low
MMP2|4313	MMP2	4313	14.413	13.457	-0.956004	-3.26883	0.00124957	0.00760486	down PARP1 high vs. low
GIPC2|54810	GIPC2	54810	5.92134	5.26648	-0.654858	-3.27468	0.00122512	0.0074969	down PARP1 high vs. low
ADAMTSL4|54507	ADAMTSL4	54507	10.1178	9.34337	-0.774434	-3.27773	0.00121257	0.00743696	down PARP1 high vs. low
IL15RA|3601	IL15RA	3601	8.1749	7.40785	-0.767053	-3.28239	0.00119361	0.0073888	down PARP1 high vs. low
ACE|1636	ACE	1636	9.26047	8.6528	-0.607668	-3.28292	0.00119148	0.0073858	down PARP1 high vs. low
BPI|671	BPI	671	3.49463	2.46936	-1.02528	-3.28336	0.00118973	0.0073858	down PARP1 high vs. low
STAB1|23166	STAB1	23166	12.1528	11.4543	-0.698519	-3.29085	0.00115991	0.00727083	down PARP1 high vs. low
ABCA6|23460	ABCA6	23460	6.95369	5.7631	-1.19059	-3.29222	0.00115453	0.00726413	down PARP1 high vs. low
GGTA1|2681	GGTA1	2681	9.03347	8.32687	-0.706599	-3.29663	0.00113741	0.00719537	down PARP1 high vs. low
CLEC2B|9976	CLEC2B	9976	9.11879	8.38899	-0.729799	-3.3097	0.00108797	0.00698448	down PARP1 high vs. low
SPRY1|10252	SPRY1	10252	9.81274	9.10186	-0.710883	-3.31807	0.00105737	0.0068648	down PARP1 high vs. low
CCDC48|79825	CCDC48	79825	5.71706	4.81602	-0.901033	-3.31995	0.00105062	0.00683124	down PARP1 high vs. low
PODN|127435	PODN	127435	10.5893	9.53443	-1.05486	-3.33138	0.00101036	0.00664406	down PARP1 high vs. low
MGP|4256	MGP	4256	12.2554	11.2862	-0.969216	-3.33563	0.00099579	0.00655888	down PARP1 high vs. low
GLT8D2|83468	GLT8D2	83468	9.07971	8.28933	-0.790375	-3.34044	0.000979511	0.00650523	down PARP1 high vs. low
LMCD1|29995	LMCD1	29995	10.4273	9.81197	-0.615333	-3.34415	0.000967098	0.00643789	down PARP1 high vs. low
NUPR1|26471	NUPR1	26471	11.3332	10.7063	-0.62691	-3.34622	0.000960265	0.00641107	down PARP1 high vs. low
VASN|114990	VASN	114990	11.4285	10.7324	-0.69606	-3.34741	0.000956331	0.00639773	down PARP1 high vs. low
CYB561|1534	CYB561	1534	9.80184	9.14371	-0.658124	-3.34742	0.000956323	0.00639773	down PARP1 high vs. low
HBEGF|1839	HBEGF	1839	8.69771	8.11086	-0.586846	-3.35415	0.000934454	0.00630893	down PARP1 high vs. low
ADH1B|125	ADH1B	125	6.65397	4.83353	-1.82044	-3.36136	0.00091154	0.00621075	down PARP1 high vs. low
CCDC152|100129792	CCDC152	100129792	7.88892	7.16866	-0.720258	-3.36518	0.000899603	0.00617097	down PARP1 high vs. low
ELANE|1991	ELANE	1991	3.36739	2.40912	-0.958272	-3.37003	0.000884683	0.00609959	down PARP1 high vs. low
PLAC9|219348	PLAC9	219348	8.3939	7.15356	-1.24034	-3.37309	0.000875365	0.00605373	down PARP1 high vs. low
SH3TC1|54436	SH3TC1	54436	9.04334	8.43774	-0.6056	-3.3741	0.000872334	0.00605373	down PARP1 high vs. low
BDKRB2|624	BDKRB2	624	9.15937	8.29892	-0.860443	-3.38292	0.000846105	0.00593454	down PARP1 high vs. low
SH3BGRL3|83442	SH3BGRL3	83442	12.6654	12.0433	-0.622076	-3.38658	0.000835442	0.00589032	down PARP1 high vs. low
PCDH12|51294	PCDH12	51294	9.84813	9.20711	-0.641028	-3.38935	0.000827474	0.0058443	down PARP1 high vs. low
EMILIN2|84034	EMILIN2	84034	10.8416	9.96376	-0.877886	-3.39379	0.000814826	0.00577509	down PARP1 high vs. low
HOXC9|3225	HOXC9	3225	7.60528	6.97512	-0.630154	-3.41244	0.000763632	0.00553318	down PARP1 high vs. low
PTGIS|5740	PTGIS	5740	11.1079	9.81954	-1.28837	-3.41943	0.00074524	0.0054339	down PARP1 high vs. low
MT1A|4489	MT1A	4489	4.14527	3.0786	-1.06667	-3.42656	0.000726895	0.00533372	down PARP1 high vs. low
PDGFRL|5157	PDGFRL	5157	8.88489	7.85398	-1.03091	-3.42669	0.000726553	0.00533372	down PARP1 high vs. low
GBGT1|26301	GBGT1	26301	7.75964	7.14059	-0.619055	-3.42682	0.000726239	0.00533372	down PARP1 high vs. low
PRR5|55615	PRR5	55615	8.10218	7.2854	-0.816782	-3.42842	0.000722184	0.00532808	down PARP1 high vs. low
GPX3|2878	GPX3	2878	11.734	10.8246	-0.90934	-3.44053	0.000692165	0.00518481	down PARP1 high vs. low
MT1X|4501	MT1X	4501	9.5584	8.75739	-0.801008	-3.44967	0.000670299	0.00506984	down PARP1 high vs. low
PCOLCE2|26577	PCOLCE2	26577	7.78784	6.49406	-1.29379	-3.45061	0.000668099	0.00505792	down PARP1 high vs. low
PAPSS2|9060	PAPSS2	9060	9.58839	8.75159	-0.8368	-3.45973	0.000646992	0.00493963	down PARP1 high vs. low
HTRA3|94031	HTRA3	94031	11.4341	10.0905	-1.34359	-3.46238	0.00064098	0.0049076	down PARP1 high vs. low
VENTX|27287	VENTX	27287	5.44511	4.69539	-0.749715	-3.46293	0.000639724	0.0049076	down PARP1 high vs. low
BCAT1|586	BCAT1	586	10.6229	9.86703	-0.755899	-3.46498	0.000635128	0.00489824	down PARP1 high vs. low
PLTP|5360	PLTP	5360	12.8931	11.9264	-0.966707	-3.46806	0.000628254	0.00488273	down PARP1 high vs. low
CHPF|79586	CHPF	79586	12.0615	11.448	-0.613546	-3.47035	0.000623201	0.00486801	down PARP1 high vs. low
PRG2|5553	PRG2	5553	4.71262	3.99738	-0.715238	-3.4753	0.000612385	0.00483005	down PARP1 high vs. low
GJA4|2701	GJA4	2701	8.79913	8.15981	-0.639313	-3.47651	0.000609771	0.00482562	down PARP1 high vs. low
CYP27A1|1593	CYP27A1	1593	9.77624	9.16184	-0.614407	-3.47736	0.000607943	0.00482317	down PARP1 high vs. low
FCGR2A|2212	FCGR2A	2212	10.7823	10.0605	-0.721807	-3.48053	0.000601167	0.00478815	down PARP1 high vs. low
MYCT1|80177	MYCT1	80177	7.72739	7.14017	-0.587216	-3.48154	0.000599014	0.00477569	down PARP1 high vs. low
ANGPTL2|23452	ANGPTL2	23452	12.6508	11.898	-0.752775	-3.48523	0.00059124	0.00473232	down PARP1 high vs. low
RCVRN|5957	RCVRN	5957	3.04332	2.11751	-0.925818	-3.48898	0.000583433	0.00470234	down PARP1 high vs. low
CYGB|114757	CYGB	114757	9.46533	8.52715	-0.938173	-3.49207	0.000577064	0.00467415	down PARP1 high vs. low
LOC100130776|100130776	LOC100130776	100130776	9.59361	8.71525	-0.878364	-3.49872	0.000563594	0.00461585	down PARP1 high vs. low
KCNQ1|3784	KCNQ1	3784	8.01347	7.41358	-0.599883	-3.5032	0.000554677	0.00456125	down PARP1 high vs. low
PLAT|5327	PLAT	5327	10.8816	10.0269	-0.854716	-3.50401	0.000553092	0.00455477	down PARP1 high vs. low
TIMP3|7078	TIMP3	7078	13.8699	13.1612	-0.708656	-3.51707	0.000527938	0.00442667	down PARP1 high vs. low
RNASE1|6035	RNASE1	6035	12.8566	11.9274	-0.929116	-3.52274	0.00051735	0.00436482	down PARP1 high vs. low
CST2|1470	CST2	1470	1.84453	0.975787	-0.868742	-3.53741	0.000490889	0.00425351	down PARP1 high vs. low
ECSCR|641700	ECSCR	641700	6.98886	6.37049	-0.618379	-3.53861	0.000488786	0.00424319	down PARP1 high vs. low
CDC42EP2|10435	CDC42EP2	10435	8.99135	8.296	-0.695343	-3.53951	0.000487205	0.00423854	down PARP1 high vs. low
CLVS1|157807	CLVS1	157807	3.3709	2.44309	-0.92781	-3.54577	0.000476384	0.00416675	down PARP1 high vs. low
MMP23B|8510	MMP23B	8510	7.20728	6.07128	-1.136	-3.54606	0.00047589	0.00416675	down PARP1 high vs. low
PDE2A|5138	PDE2A	5138	8.39649	7.77989	-0.616595	-3.54713	0.000474065	0.0041611	down PARP1 high vs. low
C1R|715	C1R	715	13.8033	13.1143	-0.688968	-3.55002	0.000469157	0.0041611	down PARP1 high vs. low
AKR1C2|1646	AKR1C2	1646	6.85605	5.68932	-1.16673	-3.58029	0.000420638	0.00386249	down PARP1 high vs. low
CEBPD|1052	CEBPD	1052	10.7382	10.1141	-0.62405	-3.58405	0.000414941	0.00381451	down PARP1 high vs. low
CLEC3B|7123	CLEC3B	7123	10.3115	9.04375	-1.26777	-3.59743	0.000395285	0.00366947	down PARP1 high vs. low
CCL14|6358	CCL14	6358	8.16435	7.05082	-1.11352	-3.60073	0.000390576	0.00364424	down PARP1 high vs. low
HPGDS|27306	HPGDS	27306	6.51847	5.61627	-0.902193	-3.64057	0.000337708	0.00331498	down PARP1 high vs. low
NOX4|50507	NOX4	50507	6.66046	5.81377	-0.84669	-3.64369	0.000333868	0.00328924	down PARP1 high vs. low
ECM2|1842	ECM2	1842	9.47211	8.65251	-0.819608	-3.65086	0.000325198	0.00323131	down PARP1 high vs. low
C13orf33|84935	C13orf33	84935	9.49648	8.23558	-1.2609	-3.65444	0.00032095	0.00321272	down PARP1 high vs. low
C1S|716	C1S	716	13.7394	12.9447	-0.794665	-3.66915	0.000304016	0.00311933	down PARP1 high vs. low
PI16|221476	PI16	221476	6.2797	4.2703	-2.0094	-3.68589	0.000285791	0.00298612	down PARP1 high vs. low
CLEC4GP1|440508	CLEC4GP1	440508	3.63585	2.40913	-1.22672	-3.68886	0.000282664	0.00296419	down PARP1 high vs. low
LYVE1|10894	LYVE1	10894	9.08417	7.77597	-1.30819	-3.69664	0.000274625	0.0029193	down PARP1 high vs. low
TNFRSF8|943	TNFRSF8	943	5.9701	4.89566	-1.07444	-3.69958	0.000271645	0.00289426	down PARP1 high vs. low
RAPGEF3|10411	RAPGEF3	10411	8.34557	7.74588	-0.599698	-3.70553	0.000265711	0.00285109	down PARP1 high vs. low
GRRP1|79927	GRRP1	79927	5.5626	4.8805	-0.682102	-3.72757	0.000244764	0.00270908	down PARP1 high vs. low
CLEC4G|339390	CLEC4G	339390	5.02576	3.55723	-1.46853	-3.72768	0.000244665	0.00270908	down PARP1 high vs. low
TSKU|25987	TSKU	25987	10.4117	9.63997	-0.771684	-3.7304	0.000242188	0.00269368	down PARP1 high vs. low
GPR1|2825	GPR1	2825	6.84798	5.5188	-1.32919	-3.73379	0.000239138	0.00266708	down PARP1 high vs. low
SPARC|6678	SPARC	6678	16.671	15.9772	-0.693784	-3.74826	0.000226532	0.00257609	down PARP1 high vs. low
SOX17|64321	SOX17	64321	6.97555	6.28445	-0.691093	-3.75119	0.000224058	0.00255511	down PARP1 high vs. low
DHRS3|9249	DHRS3	9249	10.5466	9.81047	-0.73608	-3.76201	0.000215128	0.00250616	down PARP1 high vs. low
IFITM2|10581	IFITM2	10581	11.7991	11.183	-0.616058	-3.7756	0.000204396	0.00243882	down PARP1 high vs. low
RCN3|57333	RCN3	57333	11.7653	10.8283	-0.936942	-3.79828	0.000187603	0.00230122	down PARP1 high vs. low
WNT2|7472	WNT2	7472	5.05903	3.27485	-1.78419	-3.80251	0.000184624	0.00227407	down PARP1 high vs. low
CDA|978	CDA	978	6.11674	5.23908	-0.877652	-3.81296	0.000177443	0.00222369	down PARP1 high vs. low
CST3|1471	CST3	1471	13.573	12.8955	-0.677559	-3.81335	0.000177179	0.00222369	down PARP1 high vs. low
THBS2|7058	THBS2	7058	12.9918	11.9345	-1.05737	-3.81776	0.000174234	0.00219707	down PARP1 high vs. low
TRPC2|7221	TRPC2	7221	2.76597	2.0168	-0.749166	-3.84353	0.000157923	0.00209419	down PARP1 high vs. low
CPZ|8532	CPZ	8532	8.39737	6.56888	-1.82849	-3.84718	0.000155734	0.0020709	down PARP1 high vs. low
USHBP1|83878	USHBP1	83878	6.58815	5.92594	-0.662216	-3.85503	0.000151125	0.00203885	down PARP1 high vs. low
RAET1G|353091	RAET1G	353091	4.70611	4.02075	-0.685361	-3.85701	0.000149981	0.00203355	down PARP1 high vs. low
ABLIM3|22885	ABLIM3	22885	9.91411	9.09992	-0.814192	-3.85783	0.000149512	0.00203059	down PARP1 high vs. low
BDKRB1|623	BDKRB1	623	6.29368	5.12645	-1.16724	-3.86026	0.000148126	0.00202193	down PARP1 high vs. low
OMD|4958	OMD	4958	6.26924	4.8826	-1.38664	-3.86168	0.000147316	0.00201766	down PARP1 high vs. low
FAM124B|79843	FAM124B	79843	5.86337	5.14899	-0.714376	-3.88508	0.000134636	0.00189851	down PARP1 high vs. low
FAM176B|55194	FAM176B	55194	9.43617	8.7977	-0.638469	-3.89555	0.000129305	0.00183933	down PARP1 high vs. low
FAM70B|348013	FAM70B	348013	6.72496	6.13646	-0.588506	-3.90073	0.000126742	0.00181242	down PARP1 high vs. low
TSPAN33|340348	TSPAN33	340348	8.92986	8.08195	-0.847915	-3.9111	0.000121754	0.00175442	down PARP1 high vs. low
LMO2|4005	LMO2	4005	8.86677	8.28045	-0.586316	-3.92231	0.000116576	0.00170002	down PARP1 high vs. low
KANK3|256949	KANK3	256949	7.85287	7.17755	-0.675319	-3.92328	0.000116134	0.00169969	down PARP1 high vs. low
F2RL3|9002	F2RL3	9002	6.78658	5.85407	-0.932511	-3.92701	0.000114466	0.00169054	down PARP1 high vs. low
SERPINF1|5176	SERPINF1	5176	12.9175	11.8875	-1.02997	-3.93922	0.000109153	0.00163289	down PARP1 high vs. low
FGF14|2259	FGF14	2259	5.76908	4.56077	-1.20831	-3.94023	0.000108722	0.00162945	down PARP1 high vs. low
LTC4S|4056	LTC4S	4056	5.95884	5.13504	-0.823799	-3.94146	0.000108202	0.00162945	down PARP1 high vs. low
HOXD9|3235	HOXD9	3235	8.28867	7.68332	-0.605349	-3.9672	9.78475e-05	0.00151694	down PARP1 high vs. low
CCDC80|151887	CCDC80	151887	13.4151	12.5016	-0.913546	-3.96842	9.73798e-05	0.00151258	down PARP1 high vs. low
METRNL|284207	METRNL	284207	11.0754	10.1834	-0.892033	-3.9692	9.70845e-05	0.00151089	down PARP1 high vs. low
C10orf47|254427	C10orf47	254427	6.00147	5.01102	-0.990449	-3.97231	9.59058e-05	0.0014983	down PARP1 high vs. low
RAMP2|10266	RAMP2	10266	9.13459	8.45415	-0.680435	-3.97523	9.48157e-05	0.00148791	down PARP1 high vs. low
EGFL7|51162	EGFL7	51162	10.1873	9.4358	-0.751494	-3.98214	9.22758e-05	0.00146703	down PARP1 high vs. low
CFD|1675	CFD	1675	9.78616	8.3213	-1.46485	-4.00611	8.39624e-05	0.00139051	down PARP1 high vs. low
TCF21|6943	TCF21	6943	6.30997	4.25396	-2.05601	-4.01393	8.14109e-05	0.00136382	down PARP1 high vs. low
SOX18|54345	SOX18	54345	8.54447	7.84998	-0.694485	-4.01601	8.07432e-05	0.00135544	down PARP1 high vs. low
SERPING1|710	SERPING1	710	13.2247	12.2888	-0.935953	-4.03653	7.44361e-05	0.00128833	down PARP1 high vs. low
SERPINE2|5270	SERPINE2	5270	11.0467	9.93643	-1.11025	-4.04628	7.16079e-05	0.00126219	down PARP1 high vs. low
FGD4|121512	FGD4	121512	7.89431	7.24981	-0.644493	-4.06806	6.56525e-05	0.00118821	down PARP1 high vs. low
MMP19|4327	MMP19	4327	9.47648	8.68757	-0.788916	-4.10967	5.55642e-05	0.00106506	down PARP1 high vs. low
GADD45B|4616	GADD45B	4616	10.6961	10.0757	-0.620352	-4.11461	5.44687e-05	0.00104902	down PARP1 high vs. low
LXN|56925	LXN	56925	8.37559	7.43862	-0.936972	-4.11597	5.41711e-05	0.00104827	down PARP1 high vs. low
ADCY4|196883	ADCY4	196883	7.8949	7.20872	-0.686176	-4.13299	5.05742e-05	0.000998758	down PARP1 high vs. low
RAB32|10981	RAB32	10981	10.5213	9.90058	-0.620751	-4.17239	4.3101e-05	0.000886154	down PARP1 high vs. low
IL1R1|3554	IL1R1	3554	11.0081	10.1164	-0.89176	-4.18433	4.10535e-05	0.000857904	down PARP1 high vs. low
GGT5|2687	GGT5	2687	9.5602	8.576	-0.984197	-4.18817	4.04148e-05	0.000846739	down PARP1 high vs. low
MXRA8|54587	MXRA8	54587	12.4769	11.283	-1.19392	-4.23122	3.38745e-05	0.000758726	down PARP1 high vs. low
CERCAM|51148	CERCAM	51148	12.0194	11.2525	-0.766908	-4.23594	3.32216e-05	0.000748659	down PARP1 high vs. low
CCL26|10344	CCL26	10344	4.62411	3.3371	-1.28701	-4.24333	3.22246e-05	0.000738081	down PARP1 high vs. low
AKR1C1|1645	AKR1C1	1645	8.56307	7.2044	-1.35868	-4.36285	1.95773e-05	0.000520443	down PARP1 high vs. low
RPPH1|85495	RPPH1	85495	4.06931	3.25329	-0.81602	-4.3682	1.91406e-05	0.000513888	down PARP1 high vs. low
BMP6|654	BMP6	654	6.92137	6.11973	-0.801645	-4.37929	1.82656e-05	0.000498652	down PARP1 high vs. low
LRP1|4035	LRP1	4035	14.7304	14.0085	-0.721839	-4.39678	1.69619e-05	0.000472608	down PARP1 high vs. low
EFEMP1|2202	EFEMP1	2202	11.1252	9.76235	-1.36286	-4.39954	1.67651e-05	0.000472608	down PARP1 high vs. low
MT1M|4499	MT1M	4499	7.07486	5.82947	-1.24539	-4.42205	1.52356e-05	0.000442767	down PARP1 high vs. low
C10orf10|11067	C10orf10	11067	11.4007	10.2784	-1.12229	-4.45411	1.3287e-05	0.000405008	down PARP1 high vs. low
CD55|1604	CD55	1604	10.3664	9.36068	-1.00568	-4.47671	1.20597e-05	0.000374641	down PARP1 high vs. low
MFRP|83552	MFRP	83552	10.4314	9.59821	-0.833229	-4.47873	1.19554e-05	0.00037427	down PARP1 high vs. low
PROCR|10544	PROCR	10544	9.89007	8.96557	-0.924503	-4.50531	1.06618e-05	0.000347179	down PARP1 high vs. low
C7orf63|79846	C7orf63	79846	5.53889	4.8137	-0.72519	-4.52301	9.87627e-06	0.000327244	down PARP1 high vs. low
PIK3IP1|113791	PIK3IP1	113791	9.89667	9.2019	-0.694774	-4.5341	9.41279e-06	0.000316681	down PARP1 high vs. low
LRRC32|2615	LRRC32	2615	10.8722	9.84718	-1.02499	-4.56113	8.36896e-06	0.000296317	down PARP1 high vs. low
CEBPB|1051	CEBPB	1051	10.756	10.0545	-0.701522	-4.62014	6.4633e-06	0.000248318	down PARP1 high vs. low
KLF2|10365	KLF2	10365	9.66392	8.89582	-0.768096	-4.63063	6.17168e-06	0.000241743	down PARP1 high vs. low
A4GALT|53947	A4GALT	53947	10.2926	9.46442	-0.828173	-4.66188	5.3756e-06	0.00021471	down PARP1 high vs. low
RPL13AP3|645683	RPL13AP3	645683	4.75429	4.06388	-0.690409	-4.70381	4.46154e-06	0.000189396	down PARP1 high vs. low
ENG|2022	ENG	2022	12.5349	11.9038	-0.631099	-4.7306	3.95812e-06	0.000176335	down PARP1 high vs. low
PECAM1|5175	PECAM1	5175	11.0456	10.3149	-0.730716	-4.74707	3.67642e-06	0.000172289	down PARP1 high vs. low
IGFBP6|3489	IGFBP6	3489	10.6952	9.26543	-1.42974	-4.94992	1.45758e-06	9.63419e-05	down PARP1 high vs. low
TIMP1|7076	TIMP1	7076	14.1874	13.1423	-1.04509	-5.50785	9.90892e-08	1.5159e-05	down PARP1 high vs. low
TPST1|8460	TPST1	8460	9.75429	9.1159	-0.638387	-5.63271	5.28016e-08	9.51382e-06	down PARP1 high vs. low
TOM1|10043	TOM1	10043	10.7923	10.1832	-0.609085	-5.6458	4.94012e-08	9.10343e-06	down PARP1 high vs. low
