# Supplementary material for: PARP1 expression in soft tissue sarcomas is a poor‐prognosis factor and a new potential therapeutic target
Source: Mol Oncol. 2019 Jun 7;13(7):1577–88. doi: 10.1002/1878-0261.12522 (PMC6599836; doi:10.1002/1878-0261.12522)
Supplement: Supplementary file 5 — Table S3. Ontology analysis of the 530 genes differentially expressed between the ‘PARP1‐high’ and ‘PARP1‐low’ sample classes. [file MOL2-13-1577-s005.xlsx]

## Sheet: Table S3
Supplementary Table 3: Ontology analysis of the 530 genes differentially expressed between the "PARP1-high" and "PARP1-low" sample classes.
Base	TermsID	Terms	up PARP1 high vs. low				down PARP1 high vs. low
			N	Genes	p-value	q-value	N	Genes	p-value	q-value
GO_BP	GO:0000278	mitotic cell cycle	58	CENPF,NCAPD3,ZWINT,DNA2,CDC7,RFC3,BUB1,MCM4,MCM2,LIN9,CASC5,SKP2,DHFR,NEK2,BUB1B,CENPI,RBL1,SMC2,TOP2A,GINS1,CCP110,CCNE2,MCM8,PLK4,SPC24,ESPL1,INCENP,SMC4,SGOL1,E2F2,NCAPH,ESCO2,FEN1,XRCC2,NUP210,NCAPG,PLK1,MCM10,CDCA8,ERCC6L,CDK1,KIF20A,RRM2,TYMS,CENPE,CCNA2,CDC25A,CDC25C,SPC25,NUF2,KIF23,KIF18B,KIF2C,CCNE1,FOXM1,CCNB2,CDC20,TAOK1	4.93142e-32	2.67776e-29
Reactome	REACTOME_CELL_CYCLE_MITOTIC	REACTOME_CELL_CYCLE_MITOTIC	43	ZWINT,DNA2,CDC7,RFC3,BUB1,MCM4,MCM2,LIN9,CASC5,SKP2,DHFR,NEK2,BUB1B,CENPI,RBL1,GINS1,CCNE2,MCM8,PLK4,SPC24,INCENP,SGOL1,E2F2,FEN1,PLK1,MCM10,CDCA8,ERCC6L,CDK1,KIF20A,RRM2,TYMS,CCNA2,CDC25A,CDC25C,SPC25,NUF2,KIF23,KIF2C,CCNE1,CCNB2,CDC20,TAOK1	1.14746e-23	3.33911e-21
Reactome	REACTOME_CELL_CYCLE	REACTOME_CELL_CYCLE	46	ZWINT,DNA2,CDC7,RFC3,BUB1,MCM4,MCM2,LIN9,LMNB1,CASC5,SKP2,DHFR,NEK2,BUB1B,CENPI,RBL1,GINS1,CCNE2,MCM8,OIP5,PLK4,SPC24,INCENP,SGOL1,E2F2,FEN1,PLK1,MCM10,CDCA8,ERCC6L,CDK1,KIF20A,RRM2,TYMS,CCNA2,CDC25A,CDC25C,SPC25,NUF2,KIF23,KIF2C,CCNE1,HJURP,CCNB2,CDC20,TAOK1	3.99045e-23	5.8061e-21
GO_BP	GO:0007067	mitotic nuclear division	34	CENPF,HELLS,BUB1,CASC5,NEK2,BUB1B,KIF11,ASPM,KIF15,KIF20B,OIP5,SPC24,CDCA2,INCENP,ANLN,SGOL1,TPX2,PLK1,ERCC6L,CDK1,CCNF,CCNA2,CDC25A,CDC25C,SKA3,FSD1,SPC25,NUF2,CIT,KIF2C,CCNB2,CDC20,FAM83D,STOX1	9.02965e-20	2.45155e-17
Reactome	REACTOME_DNA_REPLICATION	REACTOME_DNA_REPLICATION	29	ZWINT,DNA2,CDC7,RFC3,BUB1,MCM4,MCM2,CASC5,BUB1B,CENPI,GINS1,MCM8,SPC24,INCENP,SGOL1,E2F2,FEN1,PLK1,MCM10,CDCA8,ERCC6L,KIF20A,CCNA2,SPC25,NUF2,KIF23,KIF2C,CDC20,TAOK1	6.82093e-18	6.61631e-16
Reactome	REACTOME_MITOTIC_M_M_G1_PHASES	REACTOME_MITOTIC_M_M_G1_PHASES	24	ZWINT,CDC7,BUB1,MCM4,MCM2,CASC5,BUB1B,CENPI,MCM8,SPC24,INCENP,SGOL1,E2F2,PLK1,MCM10,CDCA8,ERCC6L,KIF20A,SPC25,NUF2,KIF23,KIF2C,CDC20,TAOK1	2.12145e-14	1.54336e-12
GO_BP	GO:0000070	mitotic sister chromatid segregation	10	ZWINT,NEK2,SPAG5,NUSAP1,ESPL1,SMC4,PLK1,KIFC1,CIT,KIF18B	4.94261e-13	8.94612e-11
GO_BP	GO:0007059	chromosome segregation	15	CENPF,BUB1,NEK2,KIF11,SPAG5,TOP2A,CDCA2,INCENP,SGOL1,ESCO2,CENPE,SKA3,SPC25,NUF2,HJURP	1.00371e-12	1.36253e-10
KEGG_new	hsa04110__Cell_cycle	hsa04110__Cell_cycle	19	CDC7,BUB1,MCM4,MCM2,SKP2,BUB1B,RBL1,CCNE2,ESPL1,TTK,E2F2,PLK1,CDK1,CCNA2,CDC25A,CDC25C,CCNE1,CCNB2,CDC20	1.99366e-12	3.18985e-10
Reactome	REACTOME_MITOTIC_PROMETAPHASE	REACTOME_MITOTIC_PROMETAPHASE	16	ZWINT,BUB1,CASC5,BUB1B,CENPI,SPC24,INCENP,SGOL1,PLK1,CDCA8,ERCC6L,SPC25,NUF2,KIF2C,CDC20,TAOK1	3.31259e-12	1.92793e-10
GO_CC	GO:0030496	midbody	18	CENPF,KIF14,NEK2,ASPM,SPAG5,KIF20B,ECT2,INCENP,PLK1,CEP55,CDCA8,CDK1,KIF20A,CENPE,PRC1,KIF23,KIF4A,MTCL1	1.57822e-11	2.12583e-09
GO_CC	GO:0005654	nucleoplasm	102	PARP1,CENPF,NCAPD3,CLSPN,DTL,CDCA7,DNA2,WDHD1,CDC7,RFC3,BUB1,MCM4,MCM2,LIN9,LMNB1,POLQ,EXO1,CASC5,SKP2,ATAD2,FANCD2,DHFR,CENPI,RBL1,SMC2,BRCA2,SPAG5,TOP2A,GINS1,WHSC1,CCNE2,BARD1,MCM8,KIF20B,UBE2T,OIP5,BRIP1,CDCA2,FANCA,SMC4,ANLN,SGOL1,FANCI,E2F2,ESCO2,FEN1,XRCC2,TPX2,EZH2,PLK1,CHAF1B,MCM10,RAD51AP1,ERCC6L,CDK1,KIF20A,RRM2,CBX2,TYMS,CCNA2,CDC25A,CDC25C,NEIL3,DEPDC1,ZNF281,PRC1,CDK5R1,TRIM45,RNF16…	1.93257e-11	2.12583e-09
GO_CC	GO:0005871	kinesin complex	12	KIF14,KIF11,KIF15,KIF20B,KIFC1,KIF20A,CENPE,KIF4B,KIF23,KIF18B,KIF4A,KIF2C	3.53761e-11	2.31952e-09
GO_CC	GO:0000777	condensed chromosome kinetochore	14	ZWINT,BUB1,CASC5,NEK2,BUB1B,SPAG5,SPC24,INCENP,SGOL1,ERCC6L,SPC25,NUF2,KIF2C,HJURP	4.21731e-11	2.31952e-09
GO_BP	GO:0000281	mitotic cytokinesis	9	CKAP2,NUSAP1,ANLN,PLK1,CEP55,KIF20A,KIF4B,KIF23,KIF4A	5.3136e-11	5.77057e-09
GO_CC	GO:0000775	chromosome, centromeric region	12	CENPF,HELLS,WDHD1,MKI67,OIP5,INCENP,SGOL1,CDCA8,CENPE,NUF2,KIF2C,HJURP	1.02098e-10	4.49232e-09
GO_BP	GO:0006260	DNA replication	18	CLSPN,DTL,DNA2,CDC7,RFC3,MCM4,MCM2,MCM8,FEN1,CHAF1B,MCM10,CDK1,RRM2,CDC25A,CDC25C,TICRR,KIAA0101,NFIC	1.12548e-10	1.01856e-08
GO_BP	GO:0000724	double-strand break repair via homologous recombination	17	PARP1,CLSPN,DNA2,RFC3,POLQ,EXO1,RAD54B,BRCA2,WHSC1,BARD1,MCM8,BRIP1,FEN1,XRCC2,RAD51AP1,RNF168,RAD54L	1.37513e-10	1.06671e-08
GO_CC	GO:0000776	kinetochore	13	CENPF,ZWINT,BUB1,NEK2,BUB1B,CENPI,SPAG5,INCENP,SGOL1,PLK1,MTBP,CENPE,KIF2C	1.84567e-10	6.76745e-09
GO_CC	GO:0005819	spindle	16	CENPF,KIF11,NUSAP1,KIF15,TTK,INCENP,TPX2,PLK1,KIFC1,KIF20A,PRC1,KIF23,GSG2,RIF1,CDC20,STX1B	2.4379e-10	7.66198e-09
Reactome	REACTOME_MITOTIC_G1_G1_S_PHASES	REACTOME_MITOTIC_G1_G1_S_PHASES	17	CDC7,MCM4,MCM2,LIN9,SKP2,DHFR,RBL1,CCNE2,MCM8,E2F2,MCM10,CDK1,RRM2,TYMS,CCNA2,CDC25A,CCNE1	4.0499e-10	1.9642e-08
Reactome	REACTOME_KINESINS	REACTOME_KINESINS	8	KIF11,KIF15,KIFC1,KIF20A,KIF4B,KIF23,KIF4A,KIF2C	6.37231e-10	2.64906e-08
GO_BP	GO:0007018	microtubule-based movement	12	KIF14,KIF11,KIF15,KIF20B,KIFC1,KIF20A,CENPE,KIF4B,KIF23,KIF18B,KIF4A,KIF2C	8.07742e-10	5.48255e-08
Reactome	REACTOME_G2_M_CHECKPOINTS	REACTOME_G2_M_CHECKPOINTS	10	CDC7,RFC3,MCM4,MCM2,MCM8,MCM10,CDK1,CDC25A,CDC25C,CCNB2	8.12028e-10	2.95375e-08
GO_BP	GO:0006281	DNA repair	28	PARP1,CLSPN,DTL,DNA2,RFC3,POLQ,EXO1,FANCD2,BRCA2,WHSC1,BARD1,UBE2T,BRIP1,FANCA,FANCI,UHRF1,FEN1,XRCC2,CHAF1B,RAD51AP1,CDK1,RNF168,TICRR,KIAA0101,RIF1,FOXM1,RAD54L,TAOK1	1.2697e-09	7.66053e-08
GO_BP	GO:0007076	mitotic chromosome condensation	6	NCAPD3,SMC2,NUSAP1,SMC4,NCAPH,NCAPG	1.60999e-09	8.74222e-08
GO_BP	GO:0006302	double-strand break repair	16	PARP1,CLSPN,DNA2,RFC3,POLQ,EXO1,BRCA2,WHSC1,BARD1,BRIP1,ESCO2,FEN1,XRCC2,RAD51AP1,RNF168,RIF1	5.53726e-09	2.73339e-07
Reactome	REACTOME_G1_S_TRANSITION	REACTOME_G1_S_TRANSITION	14	CDC7,MCM4,MCM2,SKP2,DHFR,CCNE2,MCM8,MCM10,CDK1,RRM2,TYMS,CCNA2,CDC25A,CCNE1	8.56944e-09	2.77079e-07
Reactome	REACTOME_CYCLIN_A_B1_ASSOCIATED_EVENTS_DURING_G2_M_TRANSITION	REACTOME_CYCLIN_A_B1_ASSOCIATED_EVENTS_DURING_G2_M_TRANSITION	6	PLK1,CDK1,CCNA2,CDC25A,CDC25C,CCNB2	1.23604e-08	3.59688e-07
Reactome	REACTOME_CELL_CYCLE_CHECKPOINTS	REACTOME_CELL_CYCLE_CHECKPOINTS	14	CDC7,RFC3,MCM4,MCM2,BUB1B,CCNE2,MCM8,MCM10,CDK1,CDC25A,CDC25C,CCNE1,CCNB2,CDC20	1.63978e-08	4.27012e-07
Reactome	REACTOME_G0_AND_EARLY_G1	REACTOME_G0_AND_EARLY_G1	7	LIN9,RBL1,CCNE2,CDK1,CCNA2,CDC25A,CCNE1	1.76087e-08	4.27012e-07
GO_CC	GO:0000922	spindle pole	13	CENPF,CKAP2,NEK2,KIF11,SPAG5,WDR62,SGOL1,CKAP2L,TPX2,PLK1,PRC1,CDC20,MTCL1	2.06199e-08	5.67047e-07
GO_BP	GO:0007264	small GTPase mediated signal transduction	35	CENPF,KIF14,ZWINT,BUB1,CASC5,BUB1B,CENPI,ARHGAP11A,DEPDC1B,ARHGAP11B,SPC24,ECT2,INCENP,SGOL1,DIAPH3,PLK1,IQGAP3,KBTBD7,CDCA8,ERCC6L,RAPGEF6,CENPE,CDC25C,PRC1,MFHAS1,SPC25,NUF2,CIT,NCOA2,KIF2C,RASA2,CDC20,TAOK1,CDH1,PAK3	2.97785e-08	1.34748e-06
Reactome	REACTOME_G1_S_SPECIFIC_TRANSCRIPTION	REACTOME_G1_S_SPECIFIC_TRANSCRIPTION	6	DHFR,CDK1,RRM2,TYMS,CDC25A,CCNE1	3.59718e-08	8.05215e-07
Reactome	REACTOME_ACTIVATION_OF_ATR_IN_RESPONSE_TO_REPLICATION_STRESS	REACTOME_ACTIVATION_OF_ATR_IN_RESPONSE_TO_REPLICATION_STRESS	8	CDC7,RFC3,MCM4,MCM2,MCM8,MCM10,CDC25A,CDC25C	4.36761e-08	9.07839e-07
GO_CC	GO:0005813	centrosome	27	DTL,CKAP2,NEK2,STIL,BRCA2,CEP97,CCP110,KIF15,KIF20B,PLK4,ESPL1,SGOL1,CKAP2L,XRCC2,NCAPG,PLK1,CEP55,ERCC6L,CDK1,PRKAR2A,KIF23,GSG2,CDKL2,CCNE1,CCNB2,CDC20,STOX1	5.33031e-08	1.30296e-06
GO_BP	GO:0000910	cytokinesis	9	BRCA2,ESPL1,ECT2,INCENP,PLK1,KIF20A,PRC1,CIT,KIF23	8.37834e-08	3.49957e-06
GO_CC	GO:0005874	microtubule	21	KIF14,NEK2,KIF11,NUSAP1,KIF15,KIF20B,INCENP,TPX2,KIFC1,KIF20A,CENPE,HOOK1,FSD1,RASSF3,KIF4B,KIF23,KIF18B,KIF2C,SPAG17,TTLL7,GAS2L3	1.52968e-07	3.36529e-06
Reactome	REACTOME_DNA_STRAND_ELONGATION	REACTOME_DNA_STRAND_ELONGATION	7	DNA2,RFC3,MCM4,MCM2,GINS1,MCM8,FEN1	1.8389e-07	3.56747e-06
GO_CC	GO:0005694	chromosome	11	INTS7,DTL,POLQ,NUSAP1,WHSC1,CDCA2,SMC4,CENPE,KIF4A,GSG2,CLOCK	2.35244e-07	4.41857e-06
GO_CC	GO:0005876	spindle microtubule	8	KIF11,SPAG5,NUSAP1,PLK1,CDK1,SKA3,PRC1,KIF4A	2.41013e-07	4.41857e-06
GO_BP	GO:0006271	DNA strand elongation involved in DNA replication	7	DNA2,RFC3,MCM4,MCM2,GINS1,MCM8,FEN1	4.1195e-07	1.52613e-05
Reactome	REACTOME_E2F_MEDIATED_REGULATION_OF_DNA_REPLICATION	REACTOME_E2F_MEDIATED_REGULATION_OF_DNA_REPLICATION	7	DHFR,MCM8,CDK1,RRM2,TYMS,CDC25A,CCNE1	4.1195e-07	7.49234e-06
GO_BP	GO:0000086	G2/M transition of mitotic cell cycle	14	CENPF,LIN9,SKP2,NEK2,CCP110,PLK4,PLK1,CDK1,CCNA2,CDC25A,CDC25C,MELK,FOXM1,CCNB2	4.21582e-07	1.52613e-05
Reactome	REACTOME_S_PHASE	REACTOME_S_PHASE	12	DNA2,RFC3,MCM4,MCM2,SKP2,GINS1,CCNE2,MCM8,FEN1,CCNA2,CDC25A,CCNE1	4.71514e-07	8.0712e-06
GO_MF	GO:0003682	chromatin binding	24	PARP1,CENPF,NCAPD3,HELLS,WDHD1,POLQ,ATAD2,TOP2A,WHSC1,UBE2T,EZH2,CHAF1B,CBX2,RNF168,TICRR,NCOA2,REST,KIAA0101,LHX2,HOXC13,NFATC2,TOX,CCNT1,TP73	6.93537e-07	0.000114434
GO_BP	GO:0006468	protein phosphorylation	28	BUB1,MAP3K9,NEK2,BUB1B,PLK4,TTK,PLK1,CDK1,CIT,UHMK1,MELK,GSG2,SBK1,POMK,AKT3,CDKL2,CCNE1,TTBK2,P2RX7,WNK3,PHKA1,LMTK2,TAF1L,CAMK4,TAOK1,PAK3,CCNT1,KSR2	9.10689e-07	3.01337e-05
GO_BP	GO:0000082	G1/S transition of mitotic cell cycle	14	CDC7,MCM4,MCM2,SKP2,DHFR,CCNE2,MCM8,IQGAP3,MCM10,CDK1,RRM2,TYMS,CDC25A,CCNE1	9.43411e-07	3.01337e-05
GO_BP	GO:0006270	DNA replication initiation	6	CDC7,MCM4,MCM2,CCNE2,MCM10,CCNE1	1.36037e-06	4.10379e-05
Reactome	REACTOME_UNWINDING_OF_DNA	REACTOME_UNWINDING_OF_DNA	4	MCM4,MCM2,GINS1,MCM8	2.00194e-06	3.23647e-05
GO_CC	GO:0051233	spindle midzone	5	KIF14,BUB1B,KIF20B,PLK1,CDCA8	2.21791e-06	3.75339e-05
KEGG_new	hsa04114__Oocyte_meiosis	hsa04114__Oocyte_meiosis	11	BUB1,CCNE2,ESPL1,SGOL1,PLK1,FBXO43,CDK1,CDC25C,CCNE1,CCNB2,CDC20	2.51131e-06	0.000200905
GO_CC	GO:0005634	nucleus	137	PARP1,CENPF,KIF14,DTL,HELLS,CDCA7,ZWINT,DNA2,CDC7,MCM4,MCM2,EXO1,CASC5,SKP2,ATAD2,ATAD5,FANCD2,E2F8,RAD54B,CENPI,RBL1,SMC2,ASPM,BRCA2,DLGAP5,SPAG5,TOP2A,ZBTB8B,NUSAP1,GINS1,WHSC1,CCNE2,BARD1,MCM8,KIF20B,UBE2T,MKI67,OIP5,WDR62,SPC24,ESPL1,ECT2,BRIP1,FANCA,SMC4,DGKH,BCOR,UHRF1,E2F7,DIAPH3,NCAPH,ESCO2,FEN1,NCAPG,TPX2,EZH2,PLK1,FBXO43,KIFC1,CHAF1B,MCM10,CDCA8,RAD51AP1,CDK1,USP49,PRR11,RRM2,CBX2,TYMS,…	4.70407e-06	7.39211e-05
GO_BP	GO:0008283	cell proliferation	21	CENPF,BUB1,SKP2,E2F8,STIL,BUB1B,DLGAP5,KIF15,MKI67,UHRF1,TPX2,PLK1,MCM10,TYMS,CDC25A,CDC25C,TCF19,CDK5R1,MELK,KIF2C,FAM83D	4.74492e-06	0.000135605
GO_CC	GO:0010369	chromocenter	4	OIP5,INCENP,ESCO2,CDCA8	5.37905e-06	7.88927e-05
GO_BP	GO:0000083	regulation of transcription involved in G1/S transition of mitotic cell cycle	5	DHFR,CDK1,RRM2,TYMS,CCNE1	5.77014e-06	0.000151161
GO_BP	GO:0007094	mitotic spindle assembly checkpoint	6	CENPF,BUB1,BUB1B,TTK,PLK1,CDC20	5.846e-06	0.000151161
GO_MF	GO:0016887	ATPase activity	13	KIF14,DNA2,RFC3,ATAD2,KIF15,KIF20B,KIF20A,RAD54L2,CENPE,KIF4B,KIF23,KIF4A,KIF2C	7.23872e-06	0.000597195
GO_BP	GO:0007080	mitotic metaphase plate congression	6	KIF14,KIFC1,CEP55,CDCA8,CENPE,KIF2C	1.07973e-05	0.000266497
GO_BP	GO:0007051	spindle organization	4	KIF11,ASPM,SPAG5,TTK	1.21064e-05	0.000285816
GO_BP	GO:0006974	cellular response to DNA damage stimulus	14	PARP1,DTL,POLQ,ATAD5,TOP2A,BARD1,MCM8,UBE2T,MCM10,RNF168,KIAA0101,TAOK1,NFATC2,TP73	1.37891e-05	0.000311978
GO_MF	GO:0042393	histone binding	9	MCM2,ATAD2,UHRF1,CHAF1B,USP49,RNF168,CTSV,ASF1B,HJURP	1.42942e-05	0.00071341
GO_BP	GO:0007019	microtubule depolymerization	3	KIF14,KIF18B,KIF2C	1.46014e-05	0.000317142
GO_BP	GO:0000079	regulation of cyclin-dependent protein serine/threonine kinase activity	6	CCNE2,CCNA2,CDC25A,CDC25C,CDK5R1,CCNT1	1.57222e-05	0.000328353
GO_CC	GO:0072686	mitotic spindle	6	SPAG5,NUSAP1,ESPL1,ECT2,CDK1,KIF23	1.57222e-05	0.000216181
GO_MF	GO:0008574	ATP-dependent microtubule motor activity, plus-end-directed	4	KIF14,KIF11,KIF20B,KIF18B	1.72948e-05	0.00071341
Reactome	REACTOME_MHC_CLASS_II_ANTIGEN_PRESENTATION	REACTOME_MHC_CLASS_II_ANTIGEN_PRESENTATION	9	KIF11,KIF15,KIF20A,CTSV,KIF4B,KIF23,KIF4A,KIF2C,SH3GL2	2.39034e-05	0.000366099
Biocarta	BIOCARTA_G1_PATHWAY	BIOCARTA_G1_PATHWAY	5	SKP2,DHFR,CDK1,CDC25A,CCNE1	2.60802e-05	0.00148104
GO_BP	GO:0019886	antigen processing and presentation of exogenous peptide antigen via MHC class II	9	KIF11,KIF15,CENPE,CTSV,KIF4B,KIF23,KIF4A,KIF2C,SH3GL2	2.63773e-05	0.000530478
GO_BP	GO:0007052	mitotic spindle organization	5	STIL,KIF11,WDR62,TTK,SPC25	3.2283e-05	0.00062606
Reactome	REACTOME_ACTIVATION_OF_THE_PRE_REPLICATIVE_COMPLEX	REACTOME_ACTIVATION_OF_THE_PRE_REPLICATIVE_COMPLEX	5	CDC7,MCM4,MCM2,MCM8,MCM10	3.2283e-05	0.000469718
GO_MF	GO:0019901	protein kinase binding	20	PARP1,KIF14,KIF11,CCNE2,TPX2,PLK1,KIF20A,RAD54L2,CCNA2,CDC25A,CDC25C,PRC1,CDK5R1,CCNE1,FOXM1,STX1B,AKAP5,NBEA,FAM83D,TP73	3.29585e-05	0.00108763
GO_BP	GO:0007093	mitotic cell cycle checkpoint	5	ZWINT,BUB1,BUB1B,TTK,WNT9A	3.96169e-05	0.000741793
GO_MF	GO:0001047	core promoter binding	7	E2F8,E2F7,E2F2,EZH2,ZNF281,REST,CLOCK	4.01239e-05	0.00110341
Reactome	REACTOME_E2F_ENABLED_INHIBITION_OF_PRE_REPLICATION_COMPLEX_FORMATION	REACTOME_E2F_ENABLED_INHIBITION_OF_PRE_REPLICATION_COMPLEX_FORMATION	3	MCM8,CDK1,CDC25A	4.2308e-05	0.000586269
Reactome	REACTOME_MITOTIC_G2_G2_M_PHASES	REACTOME_MITOTIC_G2_G2_M_PHASES	8	NEK2,PLK4,PLK1,CDK1,CCNA2,CDC25A,CDC25C,CCNB2	4.93841e-05	0.000653217
GO_BP	GO:0018105	peptidyl-serine phosphorylation	9	CLSPN,CDC7,PLK1,CDK1,CDK5R1,UHMK1,TTBK2,LMTK2,CAMK4	5.53466e-05	0.00100177
GO_BP	GO:0006312	mitotic recombination	3	RAD54B,TOP2A,XRCC2	6.53401e-05	0.00114451
Biocarta	BIOCARTA_SRCRPTP_PATHWAY	BIOCARTA_SRCRPTP_PATHWAY	3	CDK1,CDC25A,CDC25C	6.53401e-05	0.00148104
Biocarta	BIOCARTA_PTC1_PATHWAY	BIOCARTA_PTC1_PATHWAY	3	CDK1,CDC25A,CDC25C	6.53401e-05	0.00148104
Reactome	REACTOME_FACTORS_INVOLVED_IN_MEGAKARYOCYTE_DEVELOPMENT_AND_PLATELET_PRODUCTION	REACTOME_FACTORS_INVOLVED_IN_MEGAKARYOCYTE_DEVELOPMENT_AND_PLATELET_PRODUCTION	9	KIF11,KIF15,KIFC1,KIF20A,PRKAR2A,KIF4B,KIF23,KIF4A,KIF2C	6.582e-05	0.000832767
KEGG_new	hsa04914__Progesterone_mediated_oocyte_maturation	hsa04914__Progesterone_mediated_oocyte_maturation	8	BUB1,PLK1,CDK1,CCNA2,CDC25A,CDC25C,AKT3,CCNB2	7.35129e-05	0.00270452
Reactome	REACTOME_FANCONI_ANEMIA_PATHWAY	REACTOME_FANCONI_ANEMIA_PATHWAY	4	FANCD2,BRCA2,UBE2T,FANCA	7.3637e-05	0.000892848
GO_BP	GO:0006284	base-excision repair	6	PARP1,DNA2,RFC3,POLQ,FEN1,NEIL3	7.60537e-05	0.00129054
GO_MF	GO:0003677	DNA binding	51	PARP1,CLSPN,DNA2,WDHD1,RFC3,MCM4,MCM2,POLQ,EXO1,RAD54B,TOP2A,ZBTB8B,NUSAP1,MCM8,KIF15,BRIP1,FANCI,E2F7,E2F2,FEN1,EZH2,ERCC6L,RAD54L2,CBX2,ZIC2,ZNF625,KIF4B,ZBTB26,NCOA2,KIF4A,ZNF367,CLOCK,HJURP,FOXM1,LCOR,MYEF2,ZNF699,LHX2,ZNF354C,RAD54L,ASXL2,TAF1L,ZNF774,GTF2A1,NFATC2,MYBL1,ZIC5,ZNF229,TOX,CCNT1,PAX5	7.68528e-05	0.00181153
GO_CC	GO:0000793	condensed chromosome	4	FANCD2,SMC2,TOP2A,MKI67	9.35978e-05	0.00121127
KEGG_new	hsa03030__DNA_replication	hsa03030__DNA_replication	5	DNA2,RFC3,MCM4,MCM2,FEN1	9.87752e-05	0.00270452
KEGG_new	hsa03460__Fanconi_anemia_pathway	hsa03460__Fanconi_anemia_pathway	6	FANCD2,BRCA2,UBE2T,BRIP1,FANCA,FANCI	9.93854e-05	0.00270452
GO_CC	GO:0015630	microtubule cytoskeleton	10	CKAP2,CDC7,MCM2,TPX2,PLK1,CENPE,PRC1,KIF2C,CCNB2,GAS2L3	9.98319e-05	0.00122017
Reactome	REACTOME_CHROMOSOME_MAINTENANCE	REACTOME_CHROMOSOME_MAINTENANCE	8	DNA2,RFC3,LMNB1,CASC5,CENPI,OIP5,FEN1,HJURP	0.000106866	0.00124392
GO_BP	GO:0007088	regulation of mitotic nuclear division	4	NEK2,KIF20B,FBXO43,CDC25C	0.000117468	0.00193289
Biocarta	BIOCARTA_CELLCYCLE_PATHWAY	BIOCARTA_CELLCYCLE_PATHWAY	4	RBL1,CDK1,CDC25A,CCNE1	0.000117468	0.00198208
GO_BP	GO:0021987	cerebral cortex development	6	KIF14,ASPM,ARHGAP11B,WDR62,LHX2,PAX5	0.000128232	0.00204793
GO_BP	GO:0007095	mitotic G2 DNA damage checkpoint	3	FANCI,CDK1,CCNA2	0.000136745	0.00212151
Reactome	REACTOME_SYNTHESIS_OF_DNA	REACTOME_SYNTHESIS_OF_DNA	8	DNA2,RFC3,MCM4,MCM2,GINS1,MCM8,FEN1,CCNA2	0.000139487	0.00156119
Biocarta	BIOCARTA_G2_PATHWAY	BIOCARTA_G2_PATHWAY	4	PLK1,CDK1,CDC25A,CDC25C	0.000145741	0.00198208
GO_BP	GO:0006978	DNA damage response, signal transduction by p53 class mediator resulting in transcription of p21 class mediator	3	BRCA2,FOXM1,TP73	0.000188156	0.00283802
GO_MF	GO:0016538	cyclin-dependent protein serine/threonine kinase regulator activity	3	CCNE2,CCNE1,CCNT1	0.000252174	0.0052011
GO_CC	GO:0035371	microtubule plus-end	3	SPAG5,KIF18B,KIF2C	0.000252174	0.00291441
GO_BP	GO:0000077	DNA damage checkpoint	4	INTS7,CLSPN,BRIP1,CLOCK	0.000262316	0.00384966
KEGG_new	hsa03440__Homologous_recombination	hsa03440__Homologous_recombination	4	RAD54B,BRCA2,XRCC2,RAD54L	0.000262316	0.00599579
GO_CC	GO:0005814	centriole	8	STIL,TOP2A,CCP110,WDR62,PLK4,CEP55,CCNF,TTBK2	0.000269232	0.00291441
GO_CC	GO:0005737	cytoplasm	127	CENPF,CLSPN,DTL,CDCA7,ZWINT,KIAA1524,CKAP2,WDHD1,CDC7,BUB1,MCM2,EXO1,CASC5,SKP2,FANCD2,STIL,BUB1B,CENPI,SMC2,KIF11,ASPM,BRCA2,DLGAP5,SPAG5,NUSAP1,GINS1,CEP97,WHSC1,BARD1,KIF20B,UBE2T,MKI67,OIP5,ESPL1,ECT2,BRIP1,CDCA2,FANCA,SMC4,DGKH,SGOL1,FANCI,CKAP2L,XRCC2,NCAPG,TPX2,EZH2,PLK1,HMMR,CHAF1B,MCM10,ERCC6L,CDK1,PRR11,RRM2,TYMS,CENPE,CCNA2,SKA3,PRC1,FSD1,CDK5R1,TRIM45,PRKAR2A,RNF168,PALM3,ZIC2,RASSF3,…	0.000278194	0.00291441
GO_BP	GO:0071479	cellular response to ionizing radiation	4	INTS7,ECT2,RAD51AP1,CLOCK	0.000313671	0.00436727
GO_BP	GO:0071897	DNA biosynthetic process	4	CENPF,LIN9,POLQ,TYMS	0.000313671	0.00436727
GO_CC	GO:0045171	intercellular bridge	5	CDC7,CEP55,CDCA8,TRIM45,KIF23	0.00032031	0.00320309
GO_BP	GO:0007140	male meiosis	3	FANCA,TAF1L,TEX15	0.000330468	0.0044861
GO_BP	GO:0007049	cell cycle	12	MCM2,LIN9,RBL1,UHRF1,CHAF1B,RIF1,SEPT3,HJURP,FOXM1,TXLNG,CDC20,CCNT1	0.000422562	0.00549136
GO_BP	GO:0007548	sex differentiation	3	CENPI,CDKL2,AMH	0.000424746	0.00549136
GO_CC	GO:0000785	chromatin	7	CENPF,MCM2,OIP5,ESCO2,PLK1,MTBP,TP73	0.000532657	0.00509498
GO_BP	GO:0006335	DNA replication-dependent nucleosome assembly	2	CHAF1B,ASF1B	0.000532897	0.00672938
Biocarta	BIOCARTA_MCM_PATHWAY	BIOCARTA_MCM_PATHWAY	3	MCM4,MCM2,CCNE1	0.000536752	0.00521416
Biocarta	BIOCARTA_STATHMIN_PATHWAY	BIOCARTA_STATHMIN_PATHWAY	3	CDK1,PRKAR2A,CAMK4	0.000536752	0.00521416
GO_CC	GO:0043234	protein complex	16	PARP1,NEK2,BRCA2,TOP2A,CEP97,CCP110,INCENP,FEN1,CHAF1B,CDCA8,RNF168,ASF1B,RGP1,CXADR,AKAP5,NRXN1	0.000653519	0.00599059
Reactome	REACTOME_LAGGING_STRAND_SYNTHESIS	REACTOME_LAGGING_STRAND_SYNTHESIS	3	DNA2,RFC3,FEN1	0.000668254	0.0072023
GO_BP	GO:0090307	mitotic spindle assembly	4	NEK2,KIF11,TPX2,KIFC1	0.000692685	0.00854837
Reactome	REACTOME_G2_M_DNA_DAMAGE_CHECKPOINT	REACTOME_G2_M_DNA_DAMAGE_CHECKPOINT	2	CDK1,CDC25C	0.000786431	0.00817327
GO_BP	GO:0010332	response to gamma radiation	4	FANCD2,BRCA2,XRCC2,TP73	0.000797741	0.00962608
GO_BP	GO:0017157	regulation of exocytosis	4	RAB26,STX1B,STXBP5L,RASEF	0.000914235	0.0107919
Reactome	REACTOME_DEPOSITION_OF_NEW_CENPA_CONTAINING_NUCLEOSOMES_AT_THE_CENTROMERE	REACTOME_DEPOSITION_OF_NEW_CENPA_CONTAINING_NUCLEOSOMES_AT_THE_CENTROMERE	4	CASC5,CENPI,OIP5,HJURP	0.000914235	0.00917388
GO_MF	GO:0003678	DNA helicase activity	3	DNA2,MCM2,RAD54B	0.000996896	0.0158428
Reactome	REACTOME_APC_CDC20_MEDIATED_DEGRADATION_OF_NEK2A	REACTOME_APC_CDC20_MEDIATED_DEGRADATION_OF_NEK2A	3	NEK2,BUB1B,CDC20	0.000996896	0.00966989
GO_BP	GO:0000723	telomere maintenance	5	PARP1,DNA2,RFC3,FEN1,RIF1	0.00100453	0.0116055
GO_MF	GO:0019894	kinesin binding	4	PRC1,KIF18B,LRP8,FAM83D	0.00104292	0.0158428
GO_MF	GO:0003690	double-stranded DNA binding	6	FEN1,XRCC2,MCM10,RAD51AP1,NEIL3,TP73	0.00105619	0.0158428
GO_BP	GO:0021819	layer formation in cerebral cortex	2	CDK5R1,LRP8	0.00110534	0.012249
GO_BP	GO:0090129	positive regulation of synapse maturation	2	CDC20,NRXN1	0.00110534	0.012249
GO_CC	GO:0005721	pericentric heterochromatin	2	HELLS,INCENP	0.00110534	0.00935289
GO_CC	GO:0016327	apicolateral plasma membrane	2	CXADR,MTCL1	0.00110534	0.00935289
Biocarta	BIOCARTA_SKP2E2F_PATHWAY	BIOCARTA_SKP2E2F_PATHWAY	2	SKP2,CCNE1	0.00110534	0.00835147
Biocarta	BIOCARTA_RANMS_PATHWAY	BIOCARTA_RANMS_PATHWAY	2	KIF15,TPX2	0.00110534	0.00835147
Reactome	REACTOME_REMOVAL_OF_THE_FLAP_INTERMEDIATE_FROM_THE_C_STRAND	REACTOME_REMOVAL_OF_THE_FLAP_INTERMEDIATE_FROM_THE_C_STRAND	2	DNA2,FEN1	0.00110534	0.0103759
GO_BP	GO:0007126	meiotic nuclear division	3	MKI67,XRCC2,RAD54L	0.00119763	0.0127512
GO_BP	GO:0010165	response to X-ray	3	BRCA2,XRCC2,TP73	0.00119763	0.0127512
Reactome	REACTOME_M_G1_TRANSITION	REACTOME_M_G1_TRANSITION	6	CDC7,MCM4,MCM2,MCM8,E2F2,MCM10	0.00134043	0.0118202
Reactome	REACTOME_REGULATION_OF_MITOTIC_CELL_CYCLE	REACTOME_REGULATION_OF_MITOTIC_CELL_CYCLE	6	SKP2,BUB1B,PLK1,CDK1,CCNA2,CDC20	0.00134043	0.0118202
GO_BP	GO:0001578	microtubule bundle formation	3	PLK1,KIF20A,MTCL1	0.00142503	0.0142451
GO_BP	GO:0010800	positive regulation of peptidyl-threonine phosphorylation	3	PLK1,WNK3,STOX1	0.00142503	0.0142451
GO_BP	GO:0090314	positive regulation of protein targeting to membrane	3	CDK5R1,MTCL1,FAM115A	0.00142503	0.0142451
GO_BP	GO:0001655	urogenital system development	2	HELLS,AMH	0.00149534	0.0142451
GO_BP	GO:0010389	regulation of G2/M transition of mitotic cell cycle	2	CENPF,KIF14	0.00149534	0.0142451
GO_BP	GO:0021702	cerebellar Purkinje cell differentiation	2	ATP2B2,CEND1	0.00149534	0.0142451
Biocarta	BIOCARTA_AKAP95_PATHWAY	BIOCARTA_AKAP95_PATHWAY	2	CDK1,PRKAR2A	0.00149534	0.0101683
Reactome	REACTOME_CDC6_ASSOCIATION_WITH_THE_ORC_ORIGIN_COMPLEX	REACTOME_CDC6_ASSOCIATION_WITH_THE_ORC_ORIGIN_COMPLEX	2	MCM8,E2F2	0.00149534	0.0127984
GO_CC	GO:0000784	nuclear chromosome, telomeric region	5	PARP1,MCM4,MCM2,FEN1,CDK1	0.00161669	0.0131731
GO_MF	GO:0003730	mRNA 3-UTR binding	269	PARP1,CENPF,FLVCR1,INTS7,NCAPD3,CLSPN,KIF14,DTL,HELLS,ZWINT,KIAA1524,DNA2,WDHD1,CDC7,RFC3,BUB1,MCM4,MCM2,LIN9,LMNB1,POLQ,EXO1,CASC5,MAP3K9,SKP2,ATAD2,ATAD5,FANCD2,E2F8,DHFR,NEK2,STIL,BUB1B,RAD54B,CENPI,RBL1,SMC2,KIF11,ASPM,BRCA2,ARHGAP11A,DLGAP5,DEPDC1B,SPAG5,TOP2A,NUSAP1,CEP97,CCP110,ARHGAP11B,WHSC1,CCNE2,BARD1,PLCXD2,MCM8,KIF15,KIF20B,UBE2T,MKI67,OIP5,WDR62,PLK4,SPC24,ESPL1,ECT2,BRIP1,TTK,FANCA…	0.00193064	0.0246661
GO_MF	GO:0003697	single-stranded DNA binding	6	MCM4,BRCA2,XRCC2,MCM10,RAD51AP1,NEIL3	0.00194339	0.0246661
GO_BP	GO:0007099	centriole replication	2	CCP110,PLK4	0.00196168	0.0180541
GO_BP	GO:0016446	somatic hypermutation of immunoglobulin genes	2	POLQ,EXO1	0.00196168	0.0180541
Biocarta	BIOCARTA_GATA3_PATHWAY	BIOCARTA_GATA3_PATHWAY	2	PRKAR2A,NFATC2	0.00196168	0.0121268
GO_BP	GO:0007077	mitotic nuclear envelope disassembly	4	NUP210,PLK1,CDK1,CCNB2	0.00211491	0.0191399
Reactome	REACTOME_DNA_REPAIR	REACTOME_DNA_REPAIR	7	RFC3,FANCD2,BRCA2,UBE2T,BRIP1,FANCA,FEN1	0.00211929	0.0176204
Reactome	REACTOME_CYCLIN_E_ASSOCIATED_EVENTS_DURING_G1_S_TRANSITION_	REACTOME_CYCLIN_E_ASSOCIATED_EVENTS_DURING_G1_S_TRANSITION_	5	SKP2,CCNE2,CCNA2,CDC25A,CCNE1	0.00228303	0.0184545
GO_CC	GO:0032154	cleavage furrow	4	PLK4,ECT2,CEP55,FSD1	0.00235104	0.0184724
GO_BP	GO:0010524	positive regulation of calcium ion transport into cytosol	2	P2RX7,AKAP5	0.00250916	0.0216266
GO_BP	GO:0016540	protein autoprocessing	2	PARP1,CTSV	0.00250916	0.0216266
GO_BP	GO:2000311	regulation of alpha-amino-3-hydroxy-5-methyl-4-isoxazole propionate selective glutamate receptor activity	2	CNIH2,NRXN1	0.00250916	0.0216266
GO_MF	GO:0034185	apolipoprotein binding	2	LRP8,MTTP	0.00250916	0.0295723
Biocarta	BIOCARTA_RB_PATHWAY	BIOCARTA_RB_PATHWAY	2	CDK1,CDC25C	0.00250916	0.0131248
Biocarta	BIOCARTA_P27_PATHWAY	BIOCARTA_P27_PATHWAY	2	SKP2,CCNE1	0.00250916	0.0131248
GO_BP	GO:0000722	telomere maintenance via recombination	3	DNA2,RFC3,FEN1	0.00263682	0.0223718
Reactome	REACTOME_RECYCLING_PATHWAY_OF_L1	REACTOME_RECYCLING_PATHWAY_OF_L1	3	KIF4B,KIF4A,SH3GL2	0.00263682	0.0201925
Reactome	REACTOME_EXTENSION_OF_TELOMERES	REACTOME_EXTENSION_OF_TELOMERES	3	DNA2,RFC3,FEN1	0.00263682	0.0201925
GO_MF	GO:0017048	Rho GTPase binding	3	ECT2,DIAPH3,IQGAP3	0.00302401	0.0324035
GO_BP	GO:0010569	regulation of double-strand break repair via homologous recombination	2	RAD51AP1,TEX15	0.00314216	0.0262491
GO_MF	GO:0001076	transcription factor activity, RNA polymerase II transcription factor binding	2	NACC2,LHX2	0.00314216	0.0324035
GO_CC	GO:0000307	cyclin-dependent protein kinase holoenzyme complex	2	CCNE1,CCNT1	0.00314216	0.0238371
Biocarta	BIOCARTA_AKAPCENTROSOME_PATHWAY	BIOCARTA_AKAPCENTROSOME_PATHWAY	2	CDK1,PRKAR2A	0.00314216	0.0152619
Reactome	REACTOME_CRMPS_IN_SEMA3A_SIGNALING	REACTOME_CRMPS_IN_SEMA3A_SIGNALING	2	CDK5R1,DPYSL5	0.00314216	0.0234454
GO_BP	GO:0006303	double-strand break repair via nonhomologous end joining	4	WHSC1,BARD1,RNF168,RIF1	0.00382718	0.0299131
GO_BP	GO:0021766	hippocampus development	4	KIF14,CDK5R1,AKAP5,TP73	0.00382718	0.0299131
GO_BP	GO:0001833	inner cell mass cell proliferation	2	BRCA2,GINS1	0.00386466	0.0299131
GO_BP	GO:0007158	neuron cell-cell adhesion	2	CDK5R1,NRXN1	0.00386466	0.0299131
GO_BP	GO:0008585	female gonad development	2	BRCA2,FANCA	0.00386466	0.0299131
Biocarta	BIOCARTA_RARRXR_PATHWAY	BIOCARTA_RARRXR_PATHWAY	2	NCOA2,GTF2A1	0.00386466	0.0175198
Reactome	REACTOME_PROCESSIVE_SYNTHESIS_ON_THE_LAGGING_STRAND	REACTOME_PROCESSIVE_SYNTHESIS_ON_THE_LAGGING_STRAND	2	DNA2,FEN1	0.00386466	0.0274296
Reactome	REACTOME_PLATELET_CALCIUM_HOMEOSTASIS	REACTOME_PLATELET_CALCIUM_HOMEOSTASIS	2	ATP2A1,ATP2B2	0.00386466	0.0274296
GO_BP	GO:0016358	dendrite development	3	CIT,STRN,PAK3	0.00391128	0.0299131
GO_CC	GO:0033017	sarcoplasmic reticulum membrane	3	ATP2A1,RYR1,NOS1AP	0.00391128	0.0286827
GO_BP	GO:0010212	response to ionizing radiation	4	XRCC2,RNF168,TICRR,RAD54L	0.00418728	0.0315791
GO_BP	GO:0007283	spermatogenesis	12	KIAA1524,ASPM,BRCA2,DIAPH3,KIFC1,CDC25C,CTSV,CIT,CLOCK,ASF1B,TEX15,PAX5	0.00452951	0.0336921
GO_CC	GO:0001741	XY body	2	PLK4,ESCO2	0.00468024	0.0332146
Biocarta	BIOCARTA_CK1_PATHWAY	BIOCARTA_CK1_PATHWAY	2	CDK5R1,PRKAR2A	0.00468024	0.0198391
Reactome	REACTOME_HOMOLOGOUS_RECOMBINATION_REPAIR_OF_REPLICATION_INDEPENDENT_DOUBLE_STRAND_BREAKS	REACTOME_HOMOLOGOUS_RECOMBINATION_REPAIR_OF_REPLICATION_INDEPENDENT_DOUBLE_STRAND_BREAKS	2	BRCA2,BRIP1	0.00468024	0.0324274
GO_BP	GO:0001890	placenta development	3	E2F8,E2F7,CCNF	0.00495977	0.036394
Biocarta	BIOCARTA_MPR_PATHWAY	BIOCARTA_MPR_PATHWAY	3	CDK1,CDC25C,PRKAR2A	0.00495977	0.0198391
KEGG_new	hsa05206__MicroRNAs_in_cancer	hsa05206__MicroRNAs_in_cancer	8	CCNE2,E2F2,EZH2,CDC25A,CDC25C,KIF23,CCNE1,TNC	0.00502455	0.0887734
KEGG_new	hsa05203__Viral_carcinogenesis	hsa05203__Viral_carcinogenesis	9	SKP2,RBL1,CCNE2,CDK1,CCNA2,CCNE1,RASA2,CDC20,GTF2A1	0.00517238	0.0887734
KEGG_new	hsa03410__Base_excision_repair	hsa03410__Base_excision_repair	3	PARP1,FEN1,NEIL3	0.00554834	0.0887734
GO_BP	GO:0000920	cell separation after cytokinesis	2	CEP55,KIF20A	0.00559213	0.0399543
GO_BP	GO:0010971	positive regulation of G2/M transition of mitotic cell cycle	2	CDC7,STOX1	0.00559213	0.0399543
GO_CC	GO:0005657	replication fork	2	UHRF1,XRCC2	0.00559213	0.0372809
GO_CC	GO:0044295	axonal growth cone	2	GPM6A,NRXN1	0.00559213	0.0372809
Reactome	REACTOME_PHOSPHORYLATION_OF_THE_APC_C	REACTOME_PHOSPHORYLATION_OF_THE_APC_C	2	PLK1,CDK1	0.00559213	0.0378444
Reactome	REACTOME_SCFSKP2_MEDIATED_DEGRADATION_OF_P27_P21	REACTOME_SCFSKP2_MEDIATED_DEGRADATION_OF_P27_P21	4	SKP2,CCNE2,CCNA2,CCNE1	0.00587121	0.03883
GO_BP	GO:0016573	histone acetylation	3	NCOA2,CLOCK,TAF1L	0.00618175	0.0435934
GO_BP	GO:0018230	peptidyl-L-cysteine S-palmitoylation	2	ZDHHC20,ZDHHC23	0.00660321	0.0453866
GO_BP	GO:0030033	microvillus assembly	2	RAPGEF6,KLF5	0.00660321	0.0453866
Reactome	REACTOME_INHIBITION_OF_THE_PROTEOLYTIC_ACTIVITY_OF_APC_C_REQUIRED_FOR_THE_ONSET_OF_ANAPHASE_BY_MITOTIC_SPINDLE_CHECKPOINT_COMPONENTS	REACTOME_INHIBITION_OF_THE_PROTEOLYTIC_ACTIVITY_OF_APC_C_REQUIRED_FOR_THE_ONSET_OF_ANAPHASE_BY_MITOTIC_SPINDLE_CHECKPOINT_COMPONENTS	2	BUB1B,CDC20	0.00660321	0.0427008
GO_BP	GO:0006334	nucleosome assembly	5	MCM2,CASC5,CENPI,OIP5,HJURP	0.00670906	0.0455378
Reactome	REACTOME_G1_PHASE	REACTOME_G1_PHASE	3	SKP2,RBL1,E2F2	0.00686143	0.043406
GO_BP	GO:0031100	organ regeneration	4	MKI67,TYMS,CCNA2,CCNE1	0.00687048	0.0460577
Reactome	REACTOME_LOSS_OF_NLP_FROM_MITOTIC_CENTROSOMES	REACTOME_LOSS_OF_NLP_FROM_MITOTIC_CENTROSOMES	4	NEK2,PLK4,PLK1,CDK1	0.0074122	0.0458237
Reactome	REACTOME_TRANSCRIPTIONAL_ACTIVITY_OF_SMAD2_SMAD3_SMAD4_HETEROTRIMER	REACTOME_TRANSCRIPTIONAL_ACTIVITY_OF_SMAD2_SMAD3_SMAD4_HETEROTRIMER	3	PARP1,RBL1,CCNT1	0.00758874	0.0458237
GO_BP	GO:2000463	positive regulation of excitatory postsynaptic potential	2	STX1B,NRXN1	0.00771601	0.0510951
GO_MF	GO:0017025	TBP-class protein binding	2	TAF1L,GTF2A1	0.00771601	0.0748907
Reactome	REACTOME_APC_C_CDC20_MEDIATED_DEGRADATION_OF_CYCLIN_B	REACTOME_APC_C_CDC20_MEDIATED_DEGRADATION_OF_CYCLIN_B	2	CDK1,CDC20	0.00771601	0.0458237
KEGG_new	hsa00670__One_carbon_pool_by_folate	hsa00670__One_carbon_pool_by_folate	2	DHFR,TYMS	0.00771601	0.112233
GO_BP	GO:0018107	peptidyl-threonine phosphorylation	3	CDK1,CDK5R1,LMTK2	0.008365	0.0547253
GO_CC	GO:0005815	microtubule organizing center	7	BUB1B,DLGAP5,SPAG5,CEP97,KIFC1,FSD1,STX1B	0.00845647	0.0545892
GO_MF	GO:0030165	PDZ domain binding	5	KIF14,CIT,CXADR,MPP2,ATP2B2	0.008544	0.07832
GO_BP	GO:0002040	sprouting angiogenesis	2	E2F8,E2F7	0.00893278	0.0570647
GO_BP	GO:0021772	olfactory bulb development	2	KIF14,LHX2	0.00893278	0.0570647
GO_CC	GO:0000792	heterochromatin	2	UHRF1,CBX2	0.00893278	0.0545892
GO_CC	GO:0031674	I band	2	ATP2A1,RYR1	0.00893278	0.0545892
GO_MF	GO:0003684	damaged DNA binding	4	POLQ,FEN1,NEIL3,TP73	0.00987712	0.0830723
Reactome	REACTOME_SIGNALING_BY_TGF_BETA_RECEPTOR_COMPLEX	REACTOME_SIGNALING_BY_TGF_BETA_RECEPTOR_COMPLEX	4	PARP1,RBL1,CGN,CCNT1	0.00987712	0.0552739
GO_BP	GO:0006904	vesicle docking involved in exocytosis	3	RAB26,RASEF,RAB15	0.0100694	0.0628468
GO_MF	GO:0031490	chromatin DNA binding	3	EZH2,ZIC2,CLOCK	0.0100694	0.0830723
KEGG_new	hsa05222__Small_cell_lung_cancer	hsa05222__Small_cell_lung_cancer	5	SKP2,CCNE2,E2F2,AKT3,CCNE1	0.0101382	0.135176
GO_BP	GO:0000122	negative regulation of transcription from RNA polymerase II promoter	23	PARP1,E2F8,RBL1,WHSC1,BCOR,UHRF1,E2F7,EZH2,PLK1,CBX2,ZNF281,NCOA2,REST,LRP8,FOXM1,LCOR,ASXL2,NFIC,NFATC2,KLF5,LMO1,TP73,PAX5	0.0102026	0.0629549
Biocarta	BIOCARTA_ATRBRCA_PATHWAY	BIOCARTA_ATRBRCA_PATHWAY	2	FANCD2,BRCA2	0.0102554	0.0387427
GO_BP	GO:0072659	protein localization to plasma membrane	4	RAPGEF6,ZDHHC23,CDH1,RAB15	0.0112986	0.068934
Reactome	REACTOME_ASSEMBLY_OF_THE_PRE_REPLICATIVE_COMPLEX	REACTOME_ASSEMBLY_OF_THE_PRE_REPLICATIVE_COMPLEX	4	MCM4,MCM2,MCM8,E2F2	0.0112986	0.0620356
GO_BP	GO:0008361	regulation of cell size	2	IQGAP3,ATP2B2	0.0116856	0.0705031
GO_MF	GO:0019706	protein-cysteine S-palmitoyltransferase activity	2	ZDHHC20,ZDHHC23	0.0116856	0.0918154
GO_CC	GO:0005680	anaphase-promoting complex	2	BUB1B,CDC20	0.0116856	0.0694819
Reactome	REACTOME_DOUBLE_STRAND_BREAK_REPAIR	REACTOME_DOUBLE_STRAND_BREAK_REPAIR	2	BRCA2,BRIP1	0.0116856	0.0629724
KEGG_new	hsa03430__Mismatch_repair	hsa03430__Mismatch_repair	2	RFC3,EXO1	0.0116856	0.143823
Reactome	REACTOME_RECRUITMENT_OF_MITOTIC_CENTROSOME_PROTEINS_AND_COMPLEXES	REACTOME_RECRUITMENT_OF_MITOTIC_CENTROSOME_PROTEINS_AND_COMPLEXES	4	NEK2,PLK4,PLK1,CDK1	0.012059	0.0634134
GO_CC	GO:0005829	cytosol	82	CENPF,KIF14,ZWINT,BUB1,CASC5,SKP2,DHFR,NEK2,STIL,BUB1B,CENPI,SMC2,KIF11,ARHGAP11A,DEPDC1B,CEP97,CCP110,ARHGAP11B,CCNE2,KIF15,PLK4,SPC24,ESPL1,ECT2,INCENP,SMC4,SGOL1,DIAPH3,NCAPH,NCAPG,PLK1,IQGAP3,KBTBD7,CHAF1B,CDCA8,ERCC6L,CDK1,RAPGEF6,RRM2,TYMS,CENPE,CDC25A,CDC25C,PRC1,CDK5R1,PRKAR2A,SPC25,NUF2,CIT,KIF4B,KIF23,HSPA4L,LNPEP,KIF4A,REST,IRS4,KIF2C,RGP1,CCNE1,TTBK2,RASA2,CCNB2,TXLNG,PHKA1,CDC20,DPYS…	0.0123722	0.0716288
Reactome	REACTOME_ADAPTIVE_IMMUNE_SYSTEM	REACTOME_ADAPTIVE_IMMUNE_SYSTEM	18	SKP2,KIF11,KIF15,KIF20A,CTSV,KIF4B,KIF23,LNPEP,KIF4A,AKT3,KIF2C,CXADR,ASB5,CDC20,SH3GL2,ASB16,CDH1,CD274	0.0125247	0.0639418
Reactome	REACTOME_ORC1_REMOVAL_FROM_CHROMATIN	REACTOME_ORC1_REMOVAL_FROM_CHROMATIN	4	MCM4,MCM2,MCM8,CCNA2	0.0128534	0.0644885
GO_BP	GO:0009306	protein secretion	3	RAB26,RASEF,RAB15	0.0130228	0.0748021
GO_BP	GO:0007131	reciprocal meiotic recombination	2	RAD54B,XRCC2	0.0132247	0.0748021
GO_BP	GO:0030534	adult behavior	2	NRXN1,PAX5	0.0132247	0.0748021
GO_BP	GO:0071158	positive regulation of cell cycle arrest	2	CDK5R1,TP73	0.0132247	0.0748021
Biocarta	BIOCARTA_CASPASE_PATHWAY	BIOCARTA_CASPASE_PATHWAY	2	PARP1,LMNB1	0.0132247	0.0473304
Reactome	REACTOME_CIRCADIAN_REPRESSION_OF_EXPRESSION_BY_REV_ERBA	REACTOME_CIRCADIAN_REPRESSION_OF_EXPRESSION_BY_REV_ERBA	2	NCOA2,CLOCK	0.0132247	0.0652268
KEGG_new	hsa00650__Butanoate_metabolism	hsa00650__Butanoate_metabolism	2	L2HGDH,OXCT1	0.0132247	0.151139
GO_BP	GO:0006351	transcription, DNA-templated	49	PARP1,HELLS,CDCA7,LIN9,MAP3K9,ATAD2,E2F8,RBL1,ZBTB8B,WHSC1,BCOR,UHRF1,E2F7,EZH2,CHAF1B,CBX2,DEPDC1,ZNF281,TCF19,ZNF551,ZIC2,ZNF625,NACC2,ZBTB26,NCOA2,DPF1,REST,CDCA7L,ZNF367,CLOCK,ASF1B,ZSCAN23,FOXM1,MYEF2,ZNF699,LHX2,ZNF354C,TXLNG,ASXL2,ZNF713,ZNF774,SPIB,ZNF229,STOX1,CCNT1,MED12L,ZKSCAN8,TP73,PAX5	0.0144967	0.0807463
Biocarta	BIOCARTA_VIP_PATHWAY	BIOCARTA_VIP_PATHWAY	2	PRKAR2A,NFATC2	0.0148738	0.0505709
Reactome	REACTOME_RORA_ACTIVATES_CIRCADIAN_EXPRESSION	REACTOME_RORA_ACTIVATES_CIRCADIAN_EXPRESSION	2	NCOA2,CLOCK	0.0148738	0.0721379
Reactome	REACTOME_ION_CHANNEL_TRANSPORT	REACTOME_ION_CHANNEL_TRANSPORT	3	ATP2A1,GLRA2,ATP2B2	0.0152685	0.0725868
GO_MF	GO:0016301	kinase activity	5	CDC7,PLK1,CDK5R1,CCNE1,TAOK1	0.0154038	0.111411
GO_BP	GO:0002244	hematopoietic progenitor cell differentiation	4	TOP2A,ANLN,ESCO2,REST	0.0154469	0.0807463
GO_BP	GO:0016339	calcium-dependent cell-cell adhesion via plasma membrane cell adhesion molecules	2	CDH17,NRXN1	0.0166338	0.0852091
GO_BP	GO:0030030	cell projection organization	2	CEP97,CCP110	0.0166338	0.0852091
GO_CC	GO:0035861	site of double-strand break	2	ESCO2,RNF168	0.0166338	0.0806812
Reactome	REACTOME_SMAD2_SMAD3_SMAD4_HETEROTRIMER_REGULATES_TRANSCRIPTION	REACTOME_SMAD2_SMAD3_SMAD4_HETEROTRIMER_REGULATES_TRANSCRIPTION	2	RBL1,CCNT1	0.0166338	0.0768324
GO_CC	GO:0016363	nuclear matrix	5	CENPF,LMNB1,UHRF1,KIF4B,KIF4A	0.0169695	0.0806812
GO_CC	GO:0031965	nuclear membrane	9	DTL,LMNB1,BRIP1,DGKH,NUP210,ZNF354C,TXLNG,NOS1AP,NRXN1	0.0172706	0.0806812
GO_BP	GO:0006921	cellular component disassembly involved in execution phase of apoptosis	3	CLSPN,LMNB1,CDH1	0.0177441	0.0885048
GO_MF	GO:0035064	methylated histone binding	3	NCAPD3,UHRF1,CBX2	0.0177441	0.111411
GO_BP	GO:0006513	protein monoubiquitination	2	DTL,UBE2T	0.0185054	0.0885048
GO_CC	GO:0031519	PcG protein complex	2	BCOR,CBX2	0.0185054	0.0806812
GO_BP	GO:0019985	translesion synthesis	3	DTL,RFC3,KIAA0101	0.0190701	0.0885048
GO_CC	GO:0016328	lateral plasma membrane	3	IQGAP3,CDH1,MTCL1	0.0190701	0.0806812
Reactome	REACTOME_TELOMERE_MAINTENANCE	REACTOME_TELOMERE_MAINTENANCE	3	DNA2,RFC3,FEN1	0.0190701	0.0792772
GO_BP	GO:0007346	regulation of mitotic cell cycle	4	PLK1,TAOK1,PAK3,TP73	0.0194178	0.089355
GO_CC	GO:0043197	dendritic spine	5	CDK5R1,CNIH2,STRN,GPM6A,AKAP5	0.0195182	0.0810189
GO_MF	GO:0000978	RNA polymerase II core promoter proximal region sequence-specific DNA binding	12	E2F8,ZNF281,NACC2,NCOA2,CLOCK,ZNF713,NFIC,NFATC2,MYBL1,KLF5,TP73,PAX5	0.019544	0.111411
GO_MF	GO:0001078	transcriptional repressor activity, RNA polymerase II core promoter proximal region sequence-specific binding	5	E2F8,ZNF281,NACC2,REST,NFATC2	0.0204226	0.111411
GO_CC	GO:0005923	bicellular tight junction	5	ECT2,CGN,STRN,CXADR,WNK3	0.0204226	0.0832033
GO_BP	GO:0006298	mismatch repair	2	EXO1,TP73	0.020489	0.0927126
GO_BP	GO:0090004	positive regulation of establishment of protein localization to plasma membrane	2	WNK3,NRXN1	0.020489	0.0927126
Reactome	REACTOME_CA_DEPENDENT_EVENTS	REACTOME_CA_DEPENDENT_EVENTS	2	PRKAR2A,CAMK4	0.020489	0.0839759
KEGG_new	hsa04068__FoxO_signaling_pathway	hsa04068__FoxO_signaling_pathway	6	SKP2,PLK4,PLK1,IRS4,AKT3,CCNB2	0.0214698	0.205846
GO_BP	GO:0000226	microtubule cytoskeleton organization	4	CDK1,CGN,PRC1,GAS2L3	0.0216328	0.0951592
GO_BP	GO:0007416	synapse assembly	3	GPM6A,CDH1,NRXN1	0.0219019	0.0951592
GO_CC	GO:0005881	cytoplasmic microtubule	3	CKAP2,GTSE1,KIF2C	0.0219019	0.0860433
GO_CC	GO:0031594	neuromuscular junction	3	CDK5R1,P2RX7,CXADR	0.0219019	0.0860433
Biocarta	BIOCARTA_NFAT_PATHWAY	BIOCARTA_NFAT_PATHWAY	3	PRKAR2A,CAMK4,NFATC2	0.0219019	0.0538311
GO_MF	GO:0045296	cadherin binding	2	CDK5R1,AKAP5	0.0225848	0.111411
Biocarta	BIOCARTA_TNFR1_PATHWAY	BIOCARTA_TNFR1_PATHWAY	2	PARP1,LMNB1	0.0225848	0.0538311
KEGG_new	hsa04975__Fat_digestion_and_absorption	hsa04975__Fat_digestion_and_absorption	2	MTTP,PLA2G10	0.0225848	0.205846
KEGG_new	hsa05161__Hepatitis_B	hsa05161__Hepatitis_B	6	CCNE2,E2F2,CCNA2,AKT3,CCNE1,NFATC2	0.0231577	0.205846
GO_CC	GO:0017053	transcriptional repressor complex	3	LIN9,DEPDC1,REST	0.023409	0.0872876
Reactome	REACTOME_DAG_AND_IP3_SIGNALING	REACTOME_DAG_AND_IP3_SIGNALING	2	PRKAR2A,CAMK4	0.0247928	0.0974961
GO_BP	GO:0000187	activation of MAPK activity	5	IQGAP3,CDK1,P2RX7,PAK3,TP73	0.0253723	0.0989664
Reactome	REACTOME_SIGNALING_BY_EGFR_IN_CANCER	REACTOME_SIGNALING_BY_EGFR_IN_CANCER	5	CDK1,PRKAR2A,AKT3,CAMK4,SH3GL2	0.0253723	0.0975623
GO_BP	GO:0090305	nucleic acid phosphodiester bond hydrolysis	4	DNA2,EXO1,FEN1,N4BP2	0.0265406	0.0989664
GO_CC	GO:0043204	perikaryon	4	CTSV,CPNE6,TTLL7,NELL2	0.0265406	0.0905217
GO_BP	GO:0030073	insulin secretion	2	ILDR2,VGF	0.027113	0.0989664
GO_MF	GO:0050699	WW domain binding	2	KIF20B,CDC25C	0.027113	0.114893
GO_CC	GO:0000228	nuclear chromosome	2	SMC2,TOP2A	0.027113	0.0905217
Biocarta	BIOCARTA_FAS_PATHWAY	BIOCARTA_FAS_PATHWAY	2	PARP1,LMNB1	0.027113	0.0577076
Reactome	REACTOME_ION_TRANSPORT_BY_P_TYPE_ATPASES	REACTOME_ION_TRANSPORT_BY_P_TYPE_ATPASES	2	ATP2A1,ATP2B2	0.027113	0.0975623
GO_BP	GO:0001843	neural tube closure	4	STIL,KIF20B,ZIC2,LHX2	0.0278696	0.100464
GO_CC	GO:0005667	transcription factor complex	7	PARP1,E2F8,RBL1,E2F7,E2F2,CLOCK,TP73	0.029524	0.095347
GO_BP	GO:0007050	cell cycle arrest	6	BARD1,KIF20B,MTBP,UHMK1,GAS2L3,TP73	0.029782	0.100464
GO_BP	GO:0030890	positive regulation of B cell proliferation	2	NFATC2,TNFRSF13C	0.0320883	0.100716
GO_BP	GO:0071902	positive regulation of protein serine/threonine kinase activity	2	EZH2,CDK5R1	0.0320883	0.100716
Biocarta	BIOCARTA_GPCR_PATHWAY	BIOCARTA_GPCR_PATHWAY	2	PRKAR2A,NFATC2	0.0320883	0.0606112
GO_MF	GO:0050839	cell adhesion molecule binding	3	CXADR,CDH1,NRXN1	0.0337564	0.117723
GO_CC	GO:0031463	Cul3-RING ubiquitin ligase complex	3	KBTBD7,KLHL23,KLHL34	0.0357016	0.105331
GO_BP	GO:0031098	stress-activated protein kinase signaling cascade	2	TAOK1,PAK3	0.0375062	0.111289
GO_CC	GO:0005730	nucleolus	24	PARP1,DTL,SKP2,FANCD2,NEK2,SMC2,TOP2A,NUSAP1,KIF20B,MKI67,PLK4,SPC24,FEN1,PLK1,MCM10,CDCA8,TYMS,CTSV,CDCA7L,HJURP,CAMK4,NFIC,STOX1,CCNT1	0.0377862	0.107961
KEGG_new	hsa05162__Measles	hsa05162__Measles	5	CCNE2,AKT3,CCNE1,RAB9B,TP73	0.0389183	0.29652
GO_CC	GO:0043025	neuronal cell body	10	CDK5R1,STRN,P2RX7,LRP8,GPM6A,DPYSL5,AKAP5,NRXN1,ATP2B2,CHRNA5	0.0396442	0.111817
GO_BP	GO:0016579	protein deubiquitination	3	USP49,USP12,USP51	0.0397827	0.117058
GO_BP	GO:0030182	neuron differentiation	4	CDK5R1,MYEF2,ATP2B2,WNT9A	0.0400211	0.117058
GO_CC	GO:0016529	sarcoplasmic reticulum	2	ATP2A1,RYR1	0.0403791	0.112448
Reactome	REACTOME_APOPTOTIC_CLEAVAGE_OF_CELLULAR_PROTEINS	REACTOME_APOPTOTIC_CLEAVAGE_OF_CELLULAR_PROTEINS	2	LMNB1,CDH1	0.0403791	0.124172
Reactome	REACTOME_BMAL1_CLOCK_NPAS2_ACTIVATES_CIRCADIAN_EXPRESSION	REACTOME_BMAL1_CLOCK_NPAS2_ACTIVATES_CIRCADIAN_EXPRESSION	2	NCOA2,CLOCK	0.0403791	0.124172
KEGG_new	hsa05166__HTLV_I_infection	hsa05166__HTLV_I_infection	9	BUB1B,E2F2,AKT3,CCNB2,CDC20,NFATC2,TNFRSF13C,MYBL1,WNT9A	0.0432122	0.30254
GO_CC	GO:0030315	T-tubule	2	RYR1,NOS1AP	0.0433601	0.117768
KEGG_new	hsa05215__Prostate_cancer	hsa05215__Prostate_cancer	4	CCNE2,E2F2,AKT3,CCNE1	0.0434901	0.30254
GO_CC	GO:0000790	nuclear chromatin	6	UHRF1,EZH2,CHAF1B,NACC2,ASF1B,ASXL2	0.0452439	0.119299
Reactome	REACTOME_DOWNSTREAM_SIGNAL_TRANSDUCTION	REACTOME_DOWNSTREAM_SIGNAL_TRANSDUCTION	4	CDK1,PRKAR2A,AKT3,CAMK4	0.0452902	0.124502
Reactome	REACTOME_DOWNSTREAM_SIGNALING_OF_ACTIVATED_FGFR	REACTOME_DOWNSTREAM_SIGNALING_OF_ACTIVATED_FGFR	4	CDK1,PRKAR2A,AKT3,CAMK4	0.0452902	0.124502
GO_BP	GO:0030097	hemopoiesis	3	RTKN2,BRCA2,MELK	0.0463821	0.12725
Reactome	REACTOME_REGULATION_OF_INSULIN_SECRETION_BY_GLUCAGON_LIKE_PEPTIDE1	REACTOME_REGULATION_OF_INSULIN_SECRETION_BY_GLUCAGON_LIKE_PEPTIDE1	2	PRKAR2A,AKAP5	0.0464479	0.124502
Reactome	REACTOME_APC_C_CDH1_MEDIATED_DEGRADATION_OF_CDC20_AND_OTHER_APC_C_CDH1_TARGETED_PROTEINS_IN_LATE_MITOSIS_EARLY_G1	REACTOME_APC_C_CDH1_MEDIATED_DEGRADATION_OF_CDC20_AND_OTHER_APC_C_CDH1_TARGETED_PROTEINS_IN_LATE_MITOSIS_EARLY_G1	3	SKP2,PLK1,CDC20	0.0487091	0.128858
GO_BP	GO:0016925	protein sumoylation	4	PARP1,NUP210,CBX2,RNF168	0.0490223	0.133096
GO_BP	GO:0001942	hair follicle development	2	LHX2,HOXC13	0.0496413	0.134096
GO_CC	GO:0043198	dendritic shaft	2	CNIH2,AKAP5	0.0496413	0.12553
Reactome	REACTOME_PLC_BETA_MEDIATED_EVENTS	REACTOME_PLC_BETA_MEDIATED_EVENTS	2	PRKAR2A,CAMK4	0.0496413	0.1296
KEGG_new	hsa04115__p53_signaling_pathway	hsa04115__p53_signaling_pathway	7	CCNE2,CDK1,RRM2,GTSE1,CCNE1,CCNB2,TP73	0.00010142	0.00270452	2	SERPINE1,GADD45B	0.032135	0.0797195
GO_CC	GO:0030175	filopodium	3	CXADR,SPATA13,GPM6A	0.0463821	0.119299	2	RAPGEF3,FGD4	0.0263285	0.0826422
GO_MF	GO:0042826	histone deacetylase binding	4	TOP2A,BCOR,NACC2,CDC20	0.0417337	0.120808	3	HIC1,TCF21,CEBPB	0.0126357	0.033092
GO_BP	GO:0030212	hyaluronan metabolic process	2	MKI67,HMMR	0.0185054	0.0885048	2	HAS1,LYVE1	0.00237087	0.0159012
Reactome	REACTOME_HEMOSTASIS	REACTOME_HEMOSTASIS	15	KIF11,KIF15,DGKH,KIFC1,KIF20A,PRKAR2A,KIF4B,KIF23,KIF4A,ATP2A1,AKT3,KIF2C,LRP8,CXADR,ATP2B2	0.0174275	0.0792406	11	SERPINE1,VEGFC,PLAT,PDE2A,RAPGEF3,SPARC,F2RL3,CFD,SERPING1,PECAM1,TIMP1	0.0010959	0.015233
GO_BP	GO:0006928	movement of cell or subcellular component					2	LYVE1,CERCAM	0.048549	0.0752413
GO_BP	GO:0007409	axonogenesis					2	ECM2,OMD	0.048549	0.0752413
Reactome	REACTOME_INTEGRIN_CELL_SURFACE_INTERACTIONS	REACTOME_INTEGRIN_CELL_SURFACE_INTERACTIONS					2	RAPGEF3,PECAM1	0.048549	0.090212
KEGG_new	hsa05205__Proteoglycans_in_cancer	hsa05205__Proteoglycans_in_cancer					4	MMP2,HBEGF,TIMP3,WNT2	0.0484608	0.105957
GO_BP	GO:0031124	mRNA 3-end processing					112	PTGES,SERPINE1,HIC1,OS9,SLC1A7,ADAMTS2,HAS1,AOX1,VEGFC,NPR1,MILR1,FKBP1B,MMP2,ADAMTSL4,IL15RA,ACE,BPI,STAB1,ABCA6,CLEC2B,SPRY1,LMCD1,NUPR1,CYB561,HBEGF,ADH1B,ELANE,BDKRB2,SH3BGRL3,HOXC9,PTGIS,MT1A,GPX3,MT1X,PAPSS2,BCAT1,PLTP,CHPF,PRG2,GJA4,CYP27A1,FCGR2A,RCVRN,CYGB,KCNQ1,PLAT,TIMP3,CDC42EP2,CLVS1,PDE2A,C1R,AKR1C2,CEBPD,CCL14,HPGDS,NOX4,MEDAG,C1S,LYVE1,TNFRSF8,RAPGEF3,CLEC4G,SPARC,SOX17,DHRS3,IFIT…	0.0478968	0.0750637
Reactome	REACTOME_GPCR_DOWNSTREAM_SIGNALING	REACTOME_GPCR_DOWNSTREAM_SIGNALING					7	BDKRB2,PDE2A,BDKRB1,F2RL3,RAMP2,FGD4,ADCY4	0.0470105	0.090212
GO_BP	GO:0010976	positive regulation of neuron projection development					2	SERPINF1,SERPINE2	0.0455752	0.0723623
GO_MF	GO:0008289	lipid binding					3	PLTP,LTC4S,CD55	0.0449666	0.0740619
GO_BP	GO:0006486	protein glycosylation					2	GBGT1,A4GALT	0.0441235	0.0706339
GO_CC	GO:0045121	membrane raft					4	KCNQ1,PDE2A,CD55,PECAM1	0.0441184	0.115939
GO_BP	GO:0030036	actin cytoskeleton organization					3	CDC42EP2,ABLIM3,FGD4	0.0439124	0.0705865
GO_BP	GO:0006816	calcium ion transport					2	GJA4,RAMP2	0.0426954	0.0694893
GO_BP	GO:0009636	response to toxic substance					2	NUPR1,CST3	0.0426954	0.0694893
KEGG_new	hsa04972__Pancreatic_secretion	hsa04972__Pancreatic_secretion					2	KCNQ1,ADCY4	0.0426954	0.0966265
GO_BP	GO:0098779	mitophagy in response to mitochondrial depolarization					3	LMCD1,CLVS1,EVA1B	0.0418465	0.0686847
GO_BP	GO:0001558	regulation of cell growth					2	HTRA3,IGFBP6	0.0412911	0.0680603
GO_CC	GO:0030141	secretory granule					2	ELANE,PLAT	0.0412911	0.111093
GO_BP	GO:0006898	receptor-mediated endocytosis					3	STAB1,SPARC,LRP1	0.0408347	0.0675945
GO_CC	GO:0005788	endoplasmic reticulum lumen					4	OS9,ADAMTSL4,RCN3,CERCAM	0.0408198	0.111093
Reactome	REACTOME_PLATELET_HOMEOSTASIS	REACTOME_PLATELET_HOMEOSTASIS					2	PDE2A,PECAM1	0.0399106	0.0806809
GO_BP	GO:0007275	multicellular organismal development					7	HIC1,VENTX,ANGPTL2,TNFRSF8,LMO2,SERPINF1,GADD45B	0.0392517	0.0666765
KEGG_new	hsa04611__Platelet_activation	hsa04611__Platelet_activation					3	FCGR2A,F2RL3,ADCY4	0.0388536	0.089502
KEGG_new	hsa04640__Hematopoietic_cell_lineage	hsa04640__Hematopoietic_cell_lineage					2	IL1R1,CD55	0.0385542	0.089502
GO_BP	GO:0097190	apoptotic signaling pathway					3	PTGIS,TNFRSF8,FGD4	0.0378842	0.0652837
Reactome	REACTOME_GPCR_LIGAND_BINDING	REACTOME_GPCR_LIGAND_BINDING					6	BDKRB2,WNT2,BDKRB1,F2RL3,RAMP2,CD55	0.037176	0.078295
GO_CC	GO:0032580	Golgi cisterna membrane					2	GGTA1P,CHPF	0.0359136	0.104057
Reactome	REACTOME_TRANSCRIPTIONAL_REGULATION_OF_WHITE_ADIPOCYTE_DIFFERENTIATION	REACTOME_TRANSCRIPTIONAL_REGULATION_OF_WHITE_ADIPOCYTE_DIFFERENTIATION					2	CEBPD,CEBPB	0.0359136	0.0768831
GO_CC	GO:0012505	endomembrane system					2	CDC42EP2,RAPGEF3	0.0333701	0.0992321
KEGG_new	hsa04971__Gastric_acid_secretion	hsa04971__Gastric_acid_secretion					2	KCNQ1,ADCY4	0.0333701	0.0805
GO_CC	GO:0005886	plasma membrane					40	SERPINE1,SLC1A7,HAS1,FNDC4,NPR1,MMP2,IL15RA,ACE,STAB1,CLEC2B,SPRY1,VASN,HBEGF,BDKRB2,PCDH12,FCGR2A,KCNQ1,ECSCR,CDC42EP2,PDE2A,LYVE1,RAPGEF3,CLEC4G,SPARC,IFITM2,WNT2,RAET1G,BDKRB1,TSPAN33,F2RL3,RAMP2,ADCY4,IL1R1,GGT5,CERCAM,LRP1,CD55,PROCR,PIK3IP1,PECAM1	0.0330352	0.0992321
GO_BP	GO:0006869	lipid transport					2	ABCA6,PLTP	0.032135	0.0581419
Reactome	REACTOME_SIGNALING_BY_PDGF	REACTOME_SIGNALING_BY_PDGF					3	PLAT,THBS2,ADCY4	0.0314933	0.072977
GO_BP	GO:0030509	BMP signaling pathway					2	BMP6,ENG	0.0309244	0.056213
Reactome	REACTOME_GASTRIN_CREB_SIGNALLING_PATHWAY_VIA_PKC_AND_MAPK	REACTOME_GASTRIN_CREB_SIGNALLING_PATHWAY_VIA_PKC_AND_MAPK					4	HBEGF,BDKRB2,BDKRB1,F2RL3	0.030486	0.072977
GO_BP	GO:0071300	cellular response to retinoic acid					2	WNT2,SERPINF1	0.0297384	0.054311
GO_MF	GO:0001618	virus receptor activity					2	CLEC4G,CD55	0.0297384	0.0514522
GO_MF	GO:0003705	transcription factor activity, RNA polymerase II distal enhancer sequence-specific binding					2	SOX17,CEBPB	0.0297384	0.0514522
GO_MF	GO:0050660	flavin adenine dinucleotide binding					2	AOX1,NOX4	0.0274404	0.0498501
KEGG_new	hsa00230__Purine_metabolism	hsa00230__Purine_metabolism					4	NPR1,PAPSS2,PDE2A,ADCY4	0.026622	0.0700866
GO_BP	GO:0016485	protein processing					2	ADAMTS2,CPZ	0.0263285	0.0504522
KEGG_new	hsa03320__PPAR_signaling_pathway	hsa03320__PPAR_signaling_pathway					2	PLTP,CYP27A1	0.0263285	0.0700866
KEGG_new	hsa04918__Thyroid_hormone_synthesis	hsa04918__Thyroid_hormone_synthesis					2	GPX3,ADCY4	0.0263285	0.0700866
GO_BP	GO:0030334	regulation of cell migration					2	SERPINE2,PECAM1	0.0252414	0.0486698
GO_MF	GO:0001948	glycoprotein binding					2	OS9,PLAT	0.0252414	0.0482686
GO_BP	GO:0071456	cellular response to hypoxia					3	VASN,BDKRB2,PTGIS	0.0242825	0.0481933
KEGG_new	hsa04022__cGMP_PKG_signaling_pathway	hsa04022__cGMP_PKG_signaling_pathway					4	NPR1,BDKRB2,PDE2A,ADCY4	0.0242292	0.067947
GO_BP	GO:0030593	neutrophil chemotaxis					2	CCL14,CCL26	0.0241791	0.0481933
GO_BP	GO:0002230	positive regulation of defense response to virus by host					3	LMCD1,KCNQ1,FGF14	0.0235502	0.0472218
KEGG_new	hsa04670__Leukocyte_transendothelial_migration	hsa04670__Leukocyte_transendothelial_migration					3	MMP2,RAPGEF3,PECAM1	0.0235502	0.0675106
KEGG_new	hsa04924__Renin_secretion	hsa04924__Renin_secretion					2	NPR1,ACE	0.0231416	0.0675106
GO_MF	GO:0030246	carbohydrate binding					4	OS9,CLEC2B,PRG2,CLEC3B	0.0230867	0.0453972
KEGG_new	hsa04270__Vascular_smooth_muscle_contraction	hsa04270__Vascular_smooth_muscle_contraction					3	NPR1,RAMP2,ADCY4	0.0228315	0.0675106
Reactome	REACTOME_COLLAGEN_FORMATION	REACTOME_COLLAGEN_FORMATION					2	ADAMTS2,PCOLCE2	0.022129	0.0615186
GO_CC	GO:0005768	endosome					5	ACE,BDKRB2,CLVS1,LRP1,TOM1	0.0220875	0.0713111
GO_CC	GO:0016021	integral component of membrane					47	PTGES,SLC1A7,HAS1,FNDC4,IL15RA,ACE,BPI,STAB1,ABCA6,GGTA1P,GLT8D2,VASN,CYB561,PTGIS,GBGT1,CHPF,GJA4,FCGR2A,MYCT1,KCNQ1,ECSCR,MMP23B,NOX4,PI16,LYVE1,CLEC4G,GPR1,DHRS3,IFITM2,RAET1G,BDKRB1,EVA1B,TMEM255B,F2RL3,LTC4S,CCDC80,RAMP2,ADCY4,IL1R1,GGT5,MXRA8,LRP1,MFRP,PIK3IP1,ENG,PECAM1,TPST1	0.0214682	0.0713111
GO_BP	GO:0007266	Rho protein signal transduction					2	CDC42EP2,PECAM1	0.0211412	0.0436634
GO_CC	GO:0030027	lamellipodium					4	SH3BGRL3,RAPGEF3,ABLIM3,FGD4	0.0209079	0.0713111
GO_BP	GO:0007204	positive regulation of cytosolic calcium ion concentration					3	BDKRB2,BDKRB1,CD55	0.0207568	0.0436634
GO_CC	GO:0030136	clathrin-coated vesicle					2	CLVS1,LRP1	0.0201783	0.0712545
KEGG_new	hsa05142__Chagas_disease_American_trypanosomiasis	hsa05142__Chagas_disease_American_trypanosomiasis					3	SERPINE1,ACE,BDKRB2	0.0188024	0.0591589
GO_BP	GO:0007267	cell-cell signaling					5	STAB1,GJA4,WNT2,FGF14,CCL26	0.0178452	0.0388407
GO_CC	GO:0072562	blood microparticle					3	C1R,C1S,SERPING1	0.0175656	0.0661638
GO_CC	GO:0005905	coated pit					2	RAMP2,LRP1	0.0174383	0.0661638
KEGG_new	hsa05200__Pathways_in_cancer	hsa05200__Pathways_in_cancer					8	VEGFC,MMP2,BDKRB2,WNT2,BDKRB1,F2RL3,FGF14,ADCY4	0.0172089	0.0576395
KEGG_new	hsa04915__Estrogen_signaling_pathway	hsa04915__Estrogen_signaling_pathway					3	MMP2,HBEGF,ADCY4	0.0169668	0.0576395
KEGG_new	hsa04015__Rap1_signaling_pathway	hsa04015__Rap1_signaling_pathway					5	VEGFC,RAPGEF3,F2RL3,FGF14,ADCY4	0.0166908	0.0576395
GO_BP	GO:0009612	response to mechanical stimulus					2	TIMP3,BDKRB1	0.0165745	0.0368429
KEGG_new	hsa04923__Regulation_of_lipolysis_in_adipocytes	hsa04923__Regulation_of_lipolysis_in_adipocytes					2	NPR1,ADCY4	0.0165745	0.0576395
GO_CC	GO:0001725	stress fiber					2	NOX4,ABLIM3	0.0157354	0.0653553
KEGG_new	hsa05204__Chemical_carcinogenesis	hsa05204__Chemical_carcinogenesis					2	ADH1B,AKR1C2	0.0157354	0.0576395
Reactome	REACTOME_G_ALPHA_S_SIGNALLING_EVENTS	REACTOME_G_ALPHA_S_SIGNALLING_EVENTS					3	PDE2A,RAMP2,ADCY4	0.0141655	0.046881
GO_BP	GO:0000902	cell morphogenesis					2	NOX4,KLF2	0.0141309	0.0325262
GO_BP	GO:0009611	response to wounding					2	LYVE1,F2RL3	0.0141309	0.0325262
GO_BP	GO:0007601	visual perception					4	RCVRN,TIMP3,DHRS3,EFEMP1	0.0139483	0.0324903
GO_BP	GO:0098792	xenophagy					3	LMCD1,KCNQ1,FGF14	0.0136431	0.031971
GO_BP	GO:0001501	skeletal system development					4	MATN3,PAPSS2,CLEC3B,BMP6	0.0127745	0.0307773
GO_BP	GO:0008344	adult locomotory behavior					2	FGF14,HOXD9	0.0126242	0.0306925
Reactome	REACTOME_PHASE_II_CONJUGATION	REACTOME_PHASE_II_CONJUGATION					2	PAPSS2,GGT5	0.0126242	0.0442585
Reactome	REACTOME_SIGNALING_BY_GPCR	REACTOME_SIGNALING_BY_GPCR					10	HBEGF,BDKRB2,PDE2A,WNT2,BDKRB1,F2RL3,RAMP2,FGD4,ADCY4,CD55	0.0121885	0.0442585
GO_BP	GO:0071356	cellular response to tumor necrosis factor					3	CCL14,CCL26,KLF2	0.0121503	0.0297263
GO_BP	GO:0071230	cellular response to amino acid stimulus					2	MMP2,CEBPB	0.0119072	0.0293159
KEGG_new	hsa00280__Valine_leucine_and_isoleucine_degradation	hsa00280__Valine_leucine_and_isoleucine_degradation					2	AOX1,BCAT1	0.0119072	0.051201
GO_BP	GO:0007165	signal transduction					17	PTGES,VEGFC,IL15RA,HBEGF,RCVRN,PDE2A,HPGDS,LYVE1,TNFRSF8,RAPGEF3,SPARC,F2RL3,FGF14,ADCY4,CCL26,PECAM1,IGFBP6	0.0118679	0.0293159
GO_BP	GO:0007155	cell adhesion					9	HAS1,STAB1,EMILIN2,THBS2,OMD,EGFL7,CERCAM,ENG,PECAM1	0.0115764	0.0289179
GO_BP	GO:0071346	cellular response to interferon-gamma					2	CCL14,CCL26	0.0112144	0.0289179
KEGG_new	hsa00480__Glutathione_metabolism	hsa00480__Glutathione_metabolism					2	GPX3,GGT5	0.0112144	0.0498846
GO_BP	GO:0006749	glutathione metabolic process					2	GGTA1P,GGT5	0.00990047	0.0266717
KEGG_new	hsa00982__Drug_metabolism_cytochrome_P450	hsa00982__Drug_metabolism_cytochrome_P450					2	AOX1,ADH1B	0.00990047	0.0470673
KEGG_new	hsa04912__GnRH_signaling_pathway	hsa04912__GnRH_signaling_pathway					3	MMP2,HBEGF,ADCY4	0.00948917	0.0470673
GO_BP	GO:0030838	positive regulation of actin filament polymerization					2	CDC42EP2,CCL26	0.00927911	0.0261563
KEGG_new	hsa04970__Salivary_secretion	hsa04970__Salivary_secretion					3	CST2,CST3,ADCY4	0.00869494	0.0448659
KEGG_new	hsa05219__Bladder_cancer	hsa05219__Bladder_cancer					2	MMP2,HBEGF	0.00868125	0.0448659
GO_BP	GO:0008015	blood circulation					2	BDKRB2,SERPING1	0.00810671	0.0244458
GO_BP	GO:0010862	positive regulation of pathway-restricted SMAD protein phosphorylation					2	BMP6,ENG	0.00810671	0.0244458
GO_BP	GO:0030324	lung development					3	ADAMTS2,SPARC,WNT2	0.00758725	0.0235625
GO_CC	GO:0030669	clathrin-coated endocytic vesicle membrane					2	HBEGF,CLVS1	0.00755528	0.0377942
KEGG_new	hsa04925__Aldosterone_synthesis_and_secretion	hsa04925__Aldosterone_synthesis_and_secretion					3	NPR1,PDE2A,ADCY4	0.00723981	0.0424516
GO_BP	GO:0007586	digestion					2	AKR1C2,AKR1C1	0.00702674	0.0229698
Reactome	REACTOME_CLASS_B_2_SECRETIN_FAMILY_RECEPTORS	REACTOME_CLASS_B_2_SECRETIN_FAMILY_RECEPTORS					3	WNT2,RAMP2,CD55	0.0065768	0.0326491
GO_BP	GO:0001541	ovarian follicle development					2	MMP19,CEBPB	0.00652088	0.0216041
GO_BP	GO:0001657	ureteric bud development					2	SPRY1,TCF21	0.00652088	0.0216041
GO_BP	GO:0006909	phagocytosis					2	ELANE,PECAM1	0.00652088	0.0216041
GO_BP	GO:0010811	positive regulation of cell-substrate adhesion					2	ECM2,CCDC80	0.00652088	0.0216041
KEGG_new	hsa04060__Cytokine_cytokine_receptor_interaction	hsa04060__Cytokine_cytokine_receptor_interaction					6	VEGFC,IL15RA,CCL14,TNFRSF8,IL1R1,CCL26	0.00626072	0.0384587
KEGG_new	hsa04913__Ovarian_steroidogenesis	hsa04913__Ovarian_steroidogenesis					2	ADCY4,BMP6	0.00603743	0.0384587
KEGG_new	hsa05202__Transcriptional_misregulation_in_cancer	hsa05202__Transcriptional_misregulation_in_cancer					5	NUPR1,ELANE,PLAT,LMO2,CEBPB	0.00603713	0.0384587
KEGG_new	hsa05133__Pertussis	hsa05133__Pertussis					3	C1R,C1S,SERPING1	0.00565984	0.0384587
GO_BP	GO:0001568	blood vessel development					2	GJA4,EGFL7	0.00557615	0.0212659
GO_BP	GO:0002548	monocyte chemotaxis					2	CCL14,CCL26	0.00557615	0.0212659
GO_BP	GO:0010977	negative regulation of neuron projection development					2	IL15RA,LRP1	0.00557615	0.0212659
GO_BP	GO:0001503	ossification					3	MGP,CLEC3B,SPARC	0.0053743	0.0212659
GO_BP	GO:0030512	negative regulation of transforming growth factor beta receptor signaling pathway					3	VASN,HTRA3,ENG	0.0053743	0.0212659
GO_CC	GO:0043235	receptor complex					4	NPR1,RAMP2,LRP1,ENG	0.00527721	0.0313855
Reactome	REACTOME_GLYCOSAMINOGLYCAN_METABOLISM	REACTOME_GLYCOSAMINOGLYCAN_METABOLISM					4	HAS1,CHPF,LYVE1,OMD	0.00507442	0.0293893
GO_BP	GO:0030032	lamellipodium assembly					2	ABLIM3,FGD4	0.00471895	0.0212659
Reactome	REACTOME_CYTOCHROME_P450_ARRANGED_BY_SUBSTRATE_TYPE	REACTOME_CYTOCHROME_P450_ARRANGED_BY_SUBSTRATE_TYPE					2	PTGIS,CYP27A1	0.00471895	0.0285189
KEGG_new	hsa00140__Steroid_hormone_biosynthesis	hsa00140__Steroid_hormone_biosynthesis					2	AKR1C2,AKR1C1	0.00471895	0.0380465
GO_BP	GO:0071260	cellular response to mechanical stimulus					3	PDE2A,TNFRSF8,BMP6	0.00457585	0.0209412
GO_BP	GO:0007186	G-protein coupled receptor signaling pathway					9	NPR1,BDKRB2,PDGFRL,AKR1C2,CCL14,GPR1,BDKRB1,RAMP2,CCL26	0.00439007	0.0209412
GO_BP	GO:0008285	negative regulation of cell proliferation					9	PTGES,VEGFC,SPRY1,PODN,BDKRB2,NOX4,TNFRSF8,SERPINE2,IGFBP6	0.00439007	0.0209412
GO_BP	GO:0030855	epithelial cell differentiation					3	AKR1C2,TCF21,AKR1C1	0.00409049	0.0209412
GO_BP	GO:0009314	response to radiation					2	SERPINE2,IL1R1	0.00394688	0.0209412
GO_BP	GO:0072593	reactive oxygen species metabolic process					2	AOX1,NOX4	0.00394688	0.0209412
GO_CC	GO:0030666	endocytic vesicle membrane					3	STAB1,HBEGF,LRP1	0.00364119	0.0257653
GO_BP	GO:0001937	negative regulation of endothelial cell proliferation					2	SPARC,ENG	0.00359194	0.0202734
GO_BP	GO:0008206	bile acid metabolic process					2	CYP27A1,AKR1C1	0.00359194	0.0202734
GO_MF	GO:0070888	E-box binding					2	LMO2,TCF21	0.00359194	0.0235094
GO_MF	GO:0020037	heme binding					4	PTGIS,CYP27A1,CYGB,NOX4	0.00349071	0.0235094
KEGG_new	hsa00350__Tyrosine_metabolism	hsa00350__Tyrosine_metabolism					2	AOX1,ADH1B	0.00325726	0.0300133
GO_BP	GO:0008217	regulation of blood pressure					3	NPR1,ACE,RAMP2	0.00303198	0.0187212
GO_BP	GO:0007205	protein kinase C-activating G-protein coupled receptor signaling pathway					2	BDKRB1,LRP1	0.00294245	0.0184615
GO_BP	GO:0008016	regulation of heart contraction					2	HBEGF,KCNQ1	0.00294245	0.0184615
Biocarta	BIOCARTA_NO1_PATHWAY	BIOCARTA_NO1_PATHWAY					2	BDKRB2,PDE2A	0.00294245	0.0123583
GO_MF	GO:0016705	oxidoreductase activity, acting on paired donors, with incorporation or reduction of molecular oxygen					2	PTGIS,CYP27A1	0.00264713	0.0235094
GO_BP	GO:0007568	aging					5	TIMP3,SERPINF1,SERPING1,LRP1,TIMP1	0.00250582	0.0165214
GO_BP	GO:0001822	kidney development					4	ACE,SERPINF1,TCF21,BMP6	0.00218677	0.0149237
KEGG_new	hsa04750__Inflammatory_mediator_regulation_of_TRP_channels	hsa04750__Inflammatory_mediator_regulation_of_TRP_channels					4	BDKRB2,BDKRB1,ADCY4,IL1R1	0.00218677	0.0216995
GO_BP	GO:0030336	negative regulation of cell migration					4	SERPINE1,PODN,EGFL7,ENG	0.00207962	0.0147086
GO_BP	GO:0001947	heart looping					3	SOX17,SOX18,ENG	0.00202966	0.014621
GO_BP	GO:0001654	eye development					2	CST3,BMP6	0.00187379	0.0137529
GO_BP	GO:2000352	negative regulation of endothelial cell apoptotic process					2	SERPINE1,RAMP2	0.00187379	0.0137529
GO_MF	GO:0043425	bHLH transcription factor binding					2	LMO2,TCF21	0.00187379	0.0204243
Reactome	REACTOME_PHASE1_FUNCTIONALIZATION_OF_COMPOUNDS	REACTOME_PHASE1_FUNCTIONALIZATION_OF_COMPOUNDS					3	ADH1B,PTGIS,CYP27A1	0.00175442	0.0203221
GO_MF	GO:0009055	electron carrier activity					4	AOX1,SH3BGRL3,NOX4,DHRS3	0.00151534	0.0183524
KEGG_new	hsa04978__Mineral_absorption	hsa04978__Mineral_absorption					3	MT1A,MT1X,MT1M	0.00150622	0.0176639
GO_BP	GO:0030203	glycosaminoglycan metabolic process					5	HAS1,PAPSS2,CHPF,LYVE1,OMD	0.00129984	0.00991445
GO_BP	GO:0001523	retinoid metabolic process					3	DHRS3,AKR1C1,LRP1	0.00128359	0.00991445
KEGG_new	hsa00980__Metabolism_of_xenobiotics_by_cytochrome_P450	hsa00980__Metabolism_of_xenobiotics_by_cytochrome_P450					3	ADH1B,AKR1C2,AKR1C1	0.00128359	0.0165583
GO_BP	GO:0019229	regulation of vasoconstriction					2	ACE,BDKRB2	0.00125961	0.00991445
GO_BP	GO:0022617	extracellular matrix disassembly					5	MMP2,ELANE,MMP19,ENG,TIMP1	0.00124307	0.00991445
GO_BP	GO:0030308	negative regulation of cell growth					5	NPR1,SOX17,CDA,BDKRB1,SERPINE2	0.00124307	0.00991445
GO_MF	GO:0030552	cAMP binding					2	PDE2A,RAPGEF3	0.00108789	0.0148225
KEGG_new	hsa05144__Malaria	hsa05144__Malaria					3	THBS2,LRP1,PECAM1	0.00108505	0.0155523
KEGG_new	hsa05322__Systemic_lupus_erythematosus	hsa05322__Systemic_lupus_erythematosus					4	ELANE,FCGR2A,C1R,C1S	0.00107273	0.0155523
GO_CC	GO:0005887	integral component of plasma membrane					22	HAS1,NPR1,MILR1,BPI,STAB1,CLEC2B,HBEGF,BDKRB2,PCDH12,GJA4,LYVE1,TNFRSF8,GPR1,BDKRB1,TSPAN33,F2RL3,RAMP2,IL1R1,LRP1,CD55,PROCR,LRRC32	0.00102129	0.00887734
GO_BP	GO:0071320	cellular response to cAMP					3	KCNQ1,NOX4,RAPGEF3	0.000994345	0.0084087
GO_CC	GO:0009986	cell surface					12	VASN,HBEGF,ELANE,PLAT,SPARC,TSPAN33,RAMP2,IL1R1,MXRA8,CD55,PROCR,ENG	0.000948767	0.00887734
GO_MF	GO:0015035	protein disulfide oxidoreductase activity					2	STAB1,SH3BGRL3	0.000931755	0.0145088
GO_BP	GO:0007603	phototransduction, visible light					4	RCVRN,DHRS3,AKR1C1,LRP1	0.000891505	0.00770657
GO_BP	GO:0030574	collagen catabolic process					4	ADAMTS2,MMP2,ELANE,MMP19	0.000836498	0.00739541
GO_BP	GO:0002526	acute inflammatory response					2	PTGES,NUPR1	0.000790618	0.00715233
GO_BP	GO:0006939	smooth muscle contraction					2	FKBP1B,BDKRB2	0.000790618	0.00715233
GO_BP	GO:0071310	cellular response to organic substance					2	TIMP3,CLEC3B	0.000790618	0.00715233
GO_CC	GO:0031362	anchored component of external side of plasma membrane					2	GGTA1P,GGT5	0.000790618	0.0081218
GO_BP	GO:0003151	outflow tract morphogenesis					3	SOX17,DHRS3,SOX18	0.000754286	0.00715233
GO_BP	GO:0071333	cellular response to glucose stimulus					3	NOX4,SERPINF1,IL1R1	0.000754286	0.00715233
GO_BP	GO:0009725	response to hormone					3	TIMP3,MMP19,TIMP1	0.000684328	0.00700536
GO_BP	GO:0030178	negative regulation of Wnt signaling pathway					3	HIC1,TSKU,LRP1	0.000684328	0.00700536
GO_BP	GO:0030500	regulation of bone mineralization					2	MGP,OMD	0.000663873	0.00700536
GO_MF	GO:0048020	CCR chemokine receptor binding					2	CCL14,CCL26	0.000663873	0.0120604
KEGG_new	hsa00830__Retinol_metabolism	hsa00830__Retinol_metabolism					3	AOX1,ADH1B,DHRS3	0.000619092	0.0135257
GO_BP	GO:0006171	cAMP biosynthetic process					2	RAMP2,ADCY4	0.000550891	0.00612276
GO_BP	GO:0010466	negative regulation of peptidase activity					2	PI16,CST3	0.000550891	0.00612276
GO_MF	GO:0050431	transforming growth factor beta binding					2	VASN,ENG	0.000550891	0.0120094
GO_BP	GO:0006805	xenobiotic metabolic process					6	ADH1B,PTGIS,PAPSS2,CYP27A1,HPGDS,AKR1C1	0.000532985	0.00612276
Reactome	REACTOME_BIOLOGICAL_OXIDATIONS	REACTOME_BIOLOGICAL_OXIDATIONS					5	ADH1B,PTGIS,PAPSS2,CYP27A1,GGT5	0.000508428	0.00785239
GO_BP	GO:0001938	positive regulation of endothelial cell proliferation					4	WNT2,EGFL7,CCL26,BMP6	0.000482572	0.00586627
GO_BP	GO:0071347	cellular response to interleukin-1					4	PTGIS,CCL14,CCL26,KLF2	0.000384425	0.00482392
GO_BP	GO:0001516	prostaglandin biosynthetic process					2	PTGES,PTGIS	0.000363569	0.00471428
GO_BP	GO:0071276	cellular response to cadmium ion					2	MT1A,MT1X	0.000363569	0.00471428
Reactome	REACTOME_HYALURONAN_METABOLISM	REACTOME_HYALURONAN_METABOLISM					2	HAS1,LYVE1	0.000363569	0.00631701
Reactome	REACTOME_REGULATION_OF_INSULIN_LIKE_GROWTH_FACTOR_IGF_ACTIVITY_BY_INSULIN_LIKE_GROWTH_FACTOR_BINDING_PROTEINS_IGFBPS	REACTOME_REGULATION_OF_INSULIN_LIKE_GROWTH_FACTOR_IGF_ACTIVITY_BY_INSULIN_LIKE_GROWTH_FACTOR_BINDING_PROTEINS_IGFBPS					2	MMP2,IGFBP6	0.000363569	0.00631701
KEGG_new	hsa00603__Glycosphingolipid_biosynthesis_globo_series	hsa00603__Glycosphingolipid_biosynthesis_globo_series					2	GBGT1,A4GALT	0.000363569	0.0117251
GO_MF	GO:0016491	oxidoreductase activity					7	AOX1,CYB561,ADH1B,AKR1C2,NOX4,DHRS3,AKR1C1	0.000308306	0.00840133
GO_BP	GO:0010875	positive regulation of cholesterol efflux					2	PLTP,LRP1	0.000287844	0.00399898
GO_BP	GO:0019933	cAMP-mediated signaling					3	PDE2A,RAPGEF3,ADCY4	0.000245118	0.00353152
Reactome	REACTOME_EXTRACELLULAR_MATRIX_ORGANIZATION	REACTOME_EXTRACELLULAR_MATRIX_ORGANIZATION					5	ADAMTS2,MMP2,ELANE,PCOLCE2,TIMP1	0.000233538	0.00541031
GO_BP	GO:0006691	leukotriene metabolic process					2	LTC4S,GGT5	0.000223111	0.00333809
GO_BP	GO:0030195	negative regulation of blood coagulation					2	SERPINE1,SERPINE2	0.000223111	0.00333809
GO_MF	GO:0016758	transferase activity, transferring hexosyl groups					2	GGTA1P,GBGT1	0.000223111	0.00810638
Biocarta	BIOCARTA_CLASSIC_PATHWAY	BIOCARTA_CLASSIC_PATHWAY					2	C1R,C1S	0.000223111	0.00117134
GO_BP	GO:0001666	response to hypoxia					7	MMP2,CYGB,PLAT,NOX4,CST3,RAMP2,ENG	0.000210122	0.00333809
GO_BP	GO:0001944	vasculature development					2	TCF21,SOX18	0.000168614	0.00285177
GO_BP	GO:0014067	negative regulation of phosphatidylinositol 3-kinase signaling					2	SERPINE2,PIK3IP1	0.000168614	0.00285177
GO_BP	GO:0014912	negative regulation of smooth muscle cell migration					2	SERPINE1,LRP1	0.000168614	0.00285177
GO_MF	GO:0043295	glutathione binding					2	PTGES,LTC4S	0.000168614	0.00810638
GO_CC	GO:0044798	nuclear transcription factor complex					2	SOX17,SOX18	0.000168614	0.00190533
Biocarta	BIOCARTA_PLATELETAPP_PATHWAY	BIOCARTA_PLATELETAPP_PATHWAY					2	SERPINE1,PLAT	0.000168614	0.00117134
Reactome	REACTOME_INITIAL_TRIGGERING_OF_COMPLEMENT	REACTOME_INITIAL_TRIGGERING_OF_COMPLEMENT					2	C1S,CFD	0.000168614	0.00468746
Reactome	REACTOME_DEGRADATION_OF_THE_EXTRACELLULAR_MATRIX	REACTOME_DEGRADATION_OF_THE_EXTRACELLULAR_MATRIX					3	MMP2,ELANE,TIMP1	0.000138096	0.00468746
KEGG_new	hsa05150__Staphylococcus_aureus_infection	hsa05150__Staphylococcus_aureus_infection					4	FCGR2A,C1R,C1S,CFD	0.000120304	0.00517307
Reactome	REACTOME_COMPLEMENT_CASCADE	REACTOME_COMPLEMENT_CASCADE					3	C1S,CFD,CD55	9.97499e-05	0.00462174
Biocarta	BIOCARTA_FIBRINOLYSIS_PATHWAY	BIOCARTA_FIBRINOLYSIS_PATHWAY					2	SERPINE1,PLAT	8.71588e-05	0.000915167
GO_BP	GO:0071560	cellular response to transforming growth factor beta stimulus					4	PDE2A,CLEC3B,NOX4,WNT2	6.95557e-05	0.00135286
GO_BP	GO:0006956	complement activation					3	C1R,C1S,CFD	5.75599e-05	0.00117846
GO_BP	GO:0007596	blood coagulation					14	SERPINE1,VEGFC,PAPSS2,PLAT,PDE2A,RAPGEF3,SPARC,F2RL3,CFD,SERPING1,SERPINE2,PROCR,PECAM1,TIMP1	4.35236e-05	0.000940593
GO_BP	GO:0030168	platelet activation					9	SERPINE1,VEGFC,RAPGEF3,SPARC,F2RL3,CFD,SERPING1,PECAM1,TIMP1	3.91662e-05	0.000896214
GO_BP	GO:0007566	embryo implantation					4	MMP2,PTGIS,CST3,SERPINE2	3.24079e-05	0.000787917
GO_BP	GO:0019370	leukotriene biosynthetic process					3	GGTA1P,LTC4S,GGT5	3.01508e-05	0.000781912
GO_BP	GO:0001570	vasculogenesis					5	SOX17,RAMP2,EGFL7,SOX18,ENG	2.9016e-05	0.000781912
GO_BP	GO:0006954	inflammatory response					12	AOX1,STAB1,BDKRB2,NOX4,TNFRSF8,BDKRB1,LXN,GGT5,CCL26,BMP6,CEBPB,TPST1	2.46236e-05	0.000736815
Reactome	REACTOME_PLATELET_ACTIVATION_SIGNALING_AND_AGGREGATION	REACTOME_PLATELET_ACTIVATION_SIGNALING_AND_AGGREGATION					9	SERPINE1,VEGFC,RAPGEF3,SPARC,F2RL3,CFD,SERPING1,PECAM1,TIMP1	2.3964e-05	0.0016655
GO_BP	GO:0071294	cellular response to zinc ion					3	MT1A,MT1X,MT1M	1.82251e-05	0.000590797
GO_CC	GO:0070062	extracellular exosome					46	BEND7,SERPINE1,AOX1,GIPC2,ACE,BPI,MGP,VASN,ELANE,SH3BGRL3,PCDH12,GPX3,PCOLCE2,PRG2,FCGR2A,ANGPTL2,PLAT,TIMP3,RNASE1,C1R,CLEC3B,C1S,PI16,LYVE1,TNFRSF8,RAPGEF3,CST3,CPZ,OMD,SERPINF1,METRNL,CFD,SERPING1,LXN,MXRA8,AKR1C1,EFEMP1,CD55,PROCR,PIK3IP1,A4GALT,RPL13AP3,PECAM1,IGFBP6,TIMP1,TOM1	1.63919e-05	0.000205809
Biocarta	BIOCARTA_COMP_PATHWAY	BIOCARTA_COMP_PATHWAY					3	C1R,C1S,CFD	1.37798e-05	0.000289375
GO_BP	GO:0001525	angiogenesis					10	SERPINE1,VEGFC,MMP2,ECSCR,RAPGEF3,SOX17,RAMP2,EGFL7,SOX18,MMP19	1.36139e-05	0.000481436
GO_BP	GO:0006508	proteolysis					14	MMP2,ADAMTSL4,ACE,ELANE,HTRA3,PLAT,MMP23B,C1R,C1S,CPZ,CFD,MMP19,GGT5,PIK3IP1	1.28991e-05	0.000481436
GO_BP	GO:0006955	immune response					12	BPI,PRG2,C1R,CCL14,TNFRSF8,IFITM2,RAET1G,IL1R1,CCL26,BMP6,PROCR,CEBPB	1.23299e-05	0.000481436
GO_CC	GO:0005614	interstitial matrix					3	ADAMTSL4,ECM2,CCDC80	1.01872e-05	0.000143895
GO_BP	GO:0019369	arachidonic acid metabolic process					5	PTGES,PTGIS,HPGDS,LTC4S,GGT5	7.4393e-06	0.000361736
GO_BP	GO:0019371	cyclooxygenase pathway					3	PTGES,PTGIS,HPGDS	7.33572e-06	0.000361736
GO_CC	GO:0031091	platelet alpha granule					3	SPARC,THBS2,SERPINE2	7.33572e-06	0.000118419
GO_BP	GO:0006958	complement activation, classical pathway					4	C1R,C1S,SERPING1,CD55	5.00721e-06	0.000324634
GO_BP	GO:0030198	extracellular matrix organization					13	SERPINE1,ADAMTS2,MATN3,MMP2,ADAMTSL4,ELANE,ECM2,SPARC,CCDC80,MMP19,EFEMP1,PECAM1,TIMP1	2.91459e-06	0.000226755
GO_BP	GO:0006693	prostaglandin metabolic process					3	PTGES,AKR1C2,HPGDS	2.20751e-06	0.000214681
GO_BP	GO:0016525	negative regulation of angiogenesis					6	NPR1,STAB1,ECSCR,SPARC,THBS2,SERPINF1	1.49235e-06	0.000193508
GO_BP	GO:0002576	platelet degranulation					7	SERPINE1,VEGFC,SPARC,CFD,SERPING1,PECAM1,TIMP1	1.2711e-06	0.000193508
Reactome	REACTOME_RESPONSE_TO_ELEVATED_PLATELET_CYTOSOLIC_CA2_	REACTOME_RESPONSE_TO_ELEVATED_PLATELET_CYTOSOLIC_CA2_					7	SERPINE1,VEGFC,SPARC,CFD,SERPING1,PECAM1,TIMP1	1.2711e-06	0.000176683
GO_CC	GO:0005604	basement membrane					7	TIMP3,SPARC,CST3,THBS2,SERPINF1,CCDC80,TIMP1	9.34688e-07	1.76033e-05
GO_CC	GO:0031093	platelet alpha granule lumen					6	SERPINE1,VEGFC,SPARC,CFD,SERPING1,TIMP1	3.63999e-07	8.22637e-06
KEGG_new	hsa00590__Arachidonic_acid_metabolism	hsa00590__Arachidonic_acid_metabolism					6	PTGES,PTGIS,GPX3,HPGDS,LTC4S,GGT5	3.10059e-07	1.99988e-05
GO_BP	GO:0010951	negative regulation of endopeptidase activity					9	SERPINE1,TIMP3,CST2,CST3,SERPINF1,SERPING1,SERPINE2,LXN,TIMP1	7.55829e-08	2.94017e-05
GO_CC	GO:0005578	proteinaceous extracellular matrix					15	ADAMTS2,MATN3,MMP2,PODN,MGP,EMILIN2,TIMP3,ECM2,SPARC,WNT2,CPZ,OMD,MMP19,EFEMP1,TIMP1	2.73419e-09	7.72408e-08
GO_MF	GO:0002020	protease binding					10	SERPINE1,OS9,ADAMTSL4,ELANE,BDKRB2,TIMP3,CST3,IL1R1,LRP1,TIMP1	1.00969e-09	1.10057e-07
KEGG_new	hsa04610__Complement_and_coagulation_cascades	hsa04610__Complement_and_coagulation_cascades					9	SERPINE1,BDKRB2,PLAT,C1R,C1S,BDKRB1,CFD,SERPING1,CD55	4.34769e-10	5.60852e-08
GO_CC	GO:0031012	extracellular matrix					17	SERPINE1,MMP2,ADAMTSL4,MGP,LMCD1,EMILIN2,PLAT,TIMP3,MMP23B,CLEC3B,WNT2,THBS2,SERPINF1,EGFL7,SERPINE2,MMP19,EFEMP1	1.81472e-13	6.83545e-12
GO_CC	GO:0005576	extracellular region					41	SERPINE1,ADAMTS2,MATN3,VEGFC,MMP2,ACE,HBEGF,ELANE,PLAC9,EMILIN2,PDGFRL,GPX3,PCOLCE2,HTRA3,PLTP,PRG2,PLAT,C1R,CLEC3B,CCL14,C1S,SPARC,WNT2,CDA,CST3,THBS2,RAET1G,OMD,F2RL3,SERPINF1,FGF14,EGFL7,CFD,SERPING1,SERPINE2,MMP19,EFEMP1,CD55,PROCR,IGFBP6,TIMP1	6.34984e-15	3.58766e-13
GO_CC	GO:0005615	extracellular space					43	SERPINE1,VEGFC,MMP2,IL15RA,ACE,BPI,PODN,LMCD1,VASN,HBEGF,ELANE,PTGIS,GPX3,PLTP,ANGPTL2,PLAT,TIMP3,CST2,CLEC3B,CCL14,ECM2,PI16,TSKU,SPARC,WNT2,CST3,CPZ,OMD,SERPINF1,METRNL,EGFL7,CFD,SERPING1,SERPINE2,IL1R1,CCL26,BMP6,EFEMP1,PIK3IP1,ENG,PECAM1,IGFBP6,TIMP1	4.20735e-16	4.75431e-14
